# Supplementary material for: The causal relationship between 25-hydroxyvitamin D and serum lipids levels: A bidirectional two-sample mendelian randomization study
Source: PLoS One. 2024 Feb 14;19(2):e0287125. doi: 10.1371/journal.pone.0287125 (PMC10866529; doi:10.1371/journal.pone.0287125)
Supplement: S1 File — (XLSX) [file pone.0287125.s021.xlsx]

## Sheet: Supplementary data sheet1
SNPs used to analyze the causal relationship between serum 25 (OH) D levels and TG levels
SNP	Effect_allele	Other_allele	Beta	EAF	Chr	Pos	SE	P value	R2	F statistic
rs10017024	C	T	-0.010936	0.504765	4	57744248	0.001942	1e-200	7.18559e-05	31.7115
rs10045097	A	G	-0.010873	0.384103	5	143838590	0.002001	1e-200	6.69038e-05	29.5259
rs10070734	C	T	0.012	0.70431	5	87940026	0.002136	1e-200	7.15161e-05	31.5615
rs10101205	C	T	0.013764	0.839956	8	106470630	0.002679	1e-200	5.98126e-05	26.3962
rs10165001	C	G	0.011439	0.304196	2	118509348	0.002226	1e-200	5.98377e-05	26.4073
rs10223908	G	A	0.010748	0.361757	7	63971194	0.002058	1e-200	6.18034e-05	27.2749
rs1022669	G	A	-0.010409	0.589151	14	29737713	0.001977	1e-200	6.28134e-05	27.7206
rs1026337	T	A	-0.022376	0.102621	4	69528250	0.003494	1e-200	9.29295e-05	41.0126
rs1047891	A	C	-0.014168	0.316449	2	211540507	0.002088	1e-200	0.000104324	46.042
rs10518055	G	T	-0.013606	0.184454	4	69301762	0.002674	1e-200	5.86661e-05	25.8902
rs10771085	T	C	-0.010766	0.566598	12	24561938	0.002012	1e-200	6.48783e-05	28.6319
rs10804763	G	T	0.017189	0.095086	3	153712168	0.003315	1e-200	6.09232e-05	26.8864
rs10876448	G	A	-0.013039	0.175093	12	53779321	0.00257	1e-200	5.83273e-05	25.7407
rs10888010	C	T	-0.012255	0.428095	1	17557039	0.001958	1e-200	8.87642e-05	39.1741
rs11060406	T	C	-0.027258	0.03691	12	123339117	0.005251	1e-200	6.10594e-05	26.9465
rs11150592	A	G	-0.014358	0.841429	16	30555658	0.002738	1e-200	6.23116e-05	27.4991
rs111757536	A	G	0.034417	0.027095	11	70509171	0.006096	1e-200	7.2227e-05	31.8753
rs11209943	G	A	-0.01042	0.598726	1	72750500	0.001976	1e-200	6.30099e-05	27.8073
rs11227307	A	G	0.0115	0.646791	11	65581135	0.002028	1e-200	7.28623e-05	32.1557
rs11253202	C	T	0.012053	0.210553	10	5530385	0.002379	1e-200	5.81636e-05	25.6684
rs112989220	A	G	0.010025	0.450164	7	94662528	0.001989	1e-200	5.75638e-05	25.4037
rs114165281	T	C	0.037145	0.027836	4	99798284	0.006062	1e-200	8.5076e-05	37.5463
rs114188086	A	G	0.027993	0.035208	4	74516128	0.005322	1e-200	6.26898e-05	27.6661
rs114952461	C	T	-0.080618	0.013341	4	72203140	0.00874	1e-200	0.000192767	85.0823
rs1149555	A	G	-0.012433	0.801757	7	133062665	0.002464	1e-200	5.76926e-05	25.4606
rs11582620	G	A	-0.015454	0.122111	1	152286126	0.003006	1e-200	5.98898e-05	26.4303
rs11591147	T	G	0.046744	0.01799	1	55505647	0.007316	1e-200	9.24994e-05	40.8228
rs11600578	T	C	-0.047941	0.040236	11	15381736	0.004953	1e-200	0.000212256	93.6862
rs11602347	G	C	0.01011	0.407148	11	2176852	0.001996	1e-200	5.81341e-05	25.6554
rs117562170	C	A	-0.032322	0.044076	12	96367480	0.00477	1e-200	0.000104037	45.9153
rs117939970	C	T	-0.027276	0.035236	11	14979029	0.005406	1e-200	5.76845e-05	25.457
rs118032309	C	T	-0.044566	0.013427	11	70958267	0.00873	1e-200	5.90511e-05	26.0601
rs11830764	C	G	0.021939	0.067658	12	111515020	0.003907	1e-200	7.14481e-05	31.5315
rs11885466	T	C	-0.018832	0.075285	2	213923915	0.003698	1e-200	5.87636e-05	25.9333
rs11928368	T	G	-0.012822	0.328315	3	85661265	0.002083	1e-200	8.5856e-05	37.8906
rs12035012	A	C	0.013916	0.222157	1	41750648	0.002336	1e-200	8.04124e-05	35.488
rs12423650	A	G	-0.016074	0.105142	12	96210766	0.003168	1e-200	5.83347e-05	25.744
rs12503220	A	G	-0.013352	0.1887	4	2850142	0.002479	1e-200	6.57334e-05	29.0093
rs12546526	C	T	0.014686	0.858947	8	143587121	0.002851	1e-200	6.01259e-05	26.5345
rs12554549	T	C	0.020931	0.065186	9	112239077	0.004003	1e-200	6.19522e-05	27.3405
rs12797447	T	A	0.011627	0.248067	11	15862968	0.002248	1e-200	6.06166e-05	26.751
rs12800076	T	G	-0.03196	0.02513	11	14977481	0.006226	1e-200	5.97096e-05	26.3508
rs12913937	A	G	0.010424	0.354395	15	77316131	0.00205	1e-200	5.85883e-05	25.8559
rs12997900	G	A	-0.011611	0.261602	2	58795962	0.002221	1e-200	6.19284e-05	27.33
rs13187496	G	T	0.01108	0.345194	5	118613707	0.002055	1e-200	6.58722e-05	29.0706
rs13197862	A	G	0.014795	0.129829	6	80014585	0.002899	1e-200	5.90178e-05	26.0454
rs139047585	T	C	-0.036021	0.02302	4	73315042	0.007119	1e-200	5.80127e-05	25.6019
rs143375244	G	A	-0.048176	0.012897	4	71644659	0.008935	1e-200	6.58747e-05	29.0717
rs143610797	A	G	-0.036184	0.020946	20	52717229	0.006996	1e-200	6.06153e-05	26.7505
rs144366778	T	C	0.031113	0.030745	14	39542637	0.005669	1e-200	6.82521e-05	30.121
rs144628971	A	G	0.033496	0.030641	20	52720848	0.005819	1e-200	7.50813e-05	33.135
rs146735006	T	C	-0.039794	0.018551	11	13520260	0.007313	1e-200	6.7095e-05	29.6103
rs148747986	A	G	0.04229	0.019543	4	72883517	0.00729	1e-200	7.62539e-05	33.6526
rs151302903	C	G	-0.010745	0.686238	2	62857411	0.002127	1e-200	5.78266e-05	25.5197
rs16830473	C	T	0.01756	0.091021	3	173504091	0.003397	1e-200	6.05489e-05	26.7212
rs1694929	T	C	0.009913	0.430452	3	85002871	0.001969	1e-200	5.7434e-05	25.3464
rs16961568	G	A	-0.025821	0.043706	18	28842485	0.004769	1e-200	6.64259e-05	29.315
rs16980051	C	T	-0.009867	0.510782	19	46345886	0.00195	1e-200	5.80164e-05	25.6035
rs1800440	C	T	-0.014006	0.186202	2	38298139	0.002498	1e-200	7.1234e-05	31.437
rs190343325	C	T	-0.030062	0.032461	11	70793711	0.005586	1e-200	6.56267e-05	28.9622
rs1909585	T	C	0.0105	0.345901	3	124687460	0.002071	1e-200	5.82463e-05	25.7049
rs1943681	T	A	-0.010345	0.606784	18	47134844	0.002009	1e-200	6.00828e-05	26.5155
rs1957065	G	C	0.021307	0.075473	14	39378646	0.003706	1e-200	7.4899e-05	33.0546
rs2023910	A	G	-0.01177	0.263882	7	21557854	0.002221	1e-200	6.3636e-05	28.0837
rs2068190	A	G	0.010237	0.437383	5	148007013	0.001961	1e-200	6.17502e-05	27.2514
rs2071408	A	G	0.011625	0.365628	14	103987078	0.002034	1e-200	7.40162e-05	32.665
rs2229742	C	G	-0.025738	0.103928	21	16339172	0.00319	1e-200	0.000147496	65.0978
rs2246281	T	G	-0.012434	0.225495	6	131814278	0.002328	1e-200	6.46402e-05	28.5268
rs2295659	T	G	-0.014828	0.129522	14	101141544	0.002923	1e-200	5.83119e-05	25.7339
rs2304634	T	C	0.010611	0.68587	16	4500544	0.002106	1e-200	5.75236e-05	25.386
rs2306390	T	C	-0.01157	0.257376	12	58002599	0.002223	1e-200	6.13813e-05	27.0886
rs2607838	G	A	-0.020233	0.929938	10	87993073	0.003934	1e-200	5.99378e-05	26.4515
rs2618487	G	C	0.01863	0.399706	11	14039109	0.00198	1e-200	0.000200578	88.5306
rs2843128	G	A	0.009897	0.51568	1	2315680	0.001938	1e-200	5.90947e-05	26.0794
rs2999559	C	A	-0.011466	0.258469	1	151997199	0.002234	1e-200	5.96907e-05	26.3424
rs336605	T	G	-0.0111	0.725833	3	18656350	0.002191	1e-200	5.81582e-05	25.6661
rs34560261	T	C	0.013552	0.170233	15	90734426	0.002657	1e-200	5.89485e-05	26.0149
rs34871842	A	G	0.018981	0.084262	19	58353003	0.003494	1e-200	6.68711e-05	29.5114
rs3745535	C	A	0.010447	0.644836	19	51520487	0.002035	1e-200	5.97177e-05	26.3544
rs3814995	T	C	-0.014733	0.31224	19	36342212	0.002109	1e-200	0.000110575	48.8008
rs41266415	T	A	0.013119	0.214642	1	34684617	0.002367	1e-200	6.96065e-05	30.7187
rs4364259	A	G	0.015798	0.205042	4	15892159	0.002422	1e-200	9.64027e-05	42.5455
rs4466239	G	A	0.01098	0.623846	6	22755139	0.002023	1e-200	6.67512e-05	29.4585
rs4479935	T	G	0.013653	0.361712	6	57239796	0.002635	1e-200	6.08336e-05	26.8468
rs4553272	T	C	-0.01036	0.477296	10	21838380	0.001958	1e-200	6.34368e-05	27.9958
rs4663871	A	G	-0.018796	0.227469	2	234581587	0.002313	1e-200	0.00014962	66.0355
rs4971020	C	T	0.010532	0.647293	1	150522242	0.002036	1e-200	6.06338e-05	26.7586
rs512083	C	T	0.009979	0.460665	1	46027355	0.001948	1e-200	5.94628e-05	26.2418
rs537089	G	C	-0.021591	0.080375	11	120078452	0.003581	1e-200	8.23713e-05	36.3526
rs56059718	A	C	-0.012535	0.190606	15	38836777	0.002474	1e-200	5.817e-05	25.6713
rs56158152	T	G	0.01084	0.355036	16	84734147	0.002114	1e-200	5.95796e-05	26.2934
rs6018088	A	C	-0.015435	0.116383	20	35998625	0.003044	1e-200	5.82604e-05	25.7112
rs61826000	C	G	0.010683	0.338169	1	179423953	0.002053	1e-200	6.1356e-05	27.0774
rs62299542	A	G	0.023662	0.130654	4	69633226	0.002932	1e-200	0.000147566	65.1288
rs62568181	C	T	0.016228	0.103659	9	107645674	0.003192	1e-200	5.85671e-05	25.8465
rs6657811	T	A	0.015448	0.131165	1	109807283	0.002878	1e-200	6.52844e-05	28.8112
rs673335	C	T	0.016497	0.159816	11	75450576	0.00264	1e-200	8.84787e-05	39.0481
rs6750649	G	T	-0.010261	0.609116	2	148353141	0.002006	1e-200	5.9288e-05	26.1647
rs6970645	G	C	0.011468	0.751586	7	100798274	0.002265	1e-200	5.80883e-05	25.6352
rs7027254	C	T	0.014431	0.146987	9	125605840	0.002774	1e-200	6.13237e-05	27.0631
rs71637008	T	C	-0.012431	0.216404	3	151788742	0.002407	1e-200	6.04378e-05	26.6721
rs7189954	T	C	-0.010407	0.361424	16	79735047	0.002034	1e-200	5.93196e-05	26.1786
rs7258060	T	A	-0.010693	0.328671	19	4332105	0.002082	1e-200	5.97705e-05	26.3776
rs72651860	A	G	-0.113727	0.010334	4	72492037	0.010222	1e-200	0.00028042	123.781
rs72680100	G	A	-0.026781	0.039394	14	50512347	0.005057	1e-200	6.35499e-05	28.0457
rs7330	A	C	-0.011137	0.588081	12	12874917	0.002013	1e-200	6.93575e-05	30.6088
rs73576717	T	C	-0.014772	0.331775	19	48352848	0.002085	1e-200	0.000113734	50.1955
rs7419651	A	G	-0.01788	0.119167	2	101417047	0.003005	1e-200	8.02206e-05	35.4033
rs74342059	T	C	0.030593	0.034197	11	13390072	0.005458	1e-200	7.11903e-05	31.4178
rs7511513	T	C	-0.010402	0.343295	22	50841035	0.002064	1e-200	5.75525e-05	25.3988
rs75865451	A	G	-0.016308	0.104592	6	25588285	0.003176	1e-200	5.97433e-05	26.3656
rs76183418	C	T	0.013077	0.178854	3	47352998	0.002593	1e-200	5.76317e-05	25.4337
rs7640441	A	C	0.013242	0.24076	3	125118082	0.002293	1e-200	7.55686e-05	33.3501
rs7651161	C	T	-0.011027	0.527749	3	48333546	0.001981	1e-200	7.02086e-05	30.9845
rs77194050	G	A	0.023163	0.052229	16	70687185	0.004447	1e-200	6.14757e-05	27.1302
rs77257135	A	C	0.047954	0.017457	4	72432363	0.007699	1e-200	8.79059e-05	38.7953
rs77885114	A	G	-0.016609	0.102857	1	154974619	0.00329	1e-200	5.77491e-05	25.4855
rs7794142	A	G	0.011397	0.52083	7	106892044	0.001944	1e-200	7.78807e-05	34.3706
rs78117488	T	C	0.021296	0.061968	12	96089917	0.004118	1e-200	6.05999e-05	26.7437
rs7900214	A	G	0.011705	0.278523	10	81965655	0.002182	1e-200	6.52049e-05	28.7761
rs7924820	A	G	-0.023968	0.044041	11	12995734	0.00471	1e-200	5.86774e-05	25.8952
rs79687284	C	G	-0.02728	0.034261	1	214150821	0.005411	1e-200	5.75948e-05	25.4174
rs7981402	A	G	0.010448	0.340094	13	60676803	0.002055	1e-200	5.85723e-05	25.8488
rs800531	C	T	-0.012752	0.776947	8	116843273	0.002345	1e-200	6.70065e-05	29.5712
rs80204526	A	C	-0.048218	0.011119	18	47066144	0.00942	1e-200	5.93698e-05	26.2008
rs897438	G	A	-0.011957	0.770945	18	61233124	0.002328	1e-200	5.97761e-05	26.3801
rs942380	G	A	0.011434	0.594833	6	121854778	0.001981	1e-200	7.54865e-05	33.3139
rs951914	C	G	-0.011397	0.710678	8	25878995	0.002161	1e-200	6.30259e-05	27.8144
rs9536961	G	A	-0.011759	0.346767	13	55678332	0.00207	1e-200	7.31212e-05	32.2699
rs982890	C	T	0.013959	0.472733	11	13897749	0.001939	1e-200	0.000117429	51.8264
rs9861009	C	T	0.012425	0.721767	3	141654685	0.002185	1e-200	7.32712e-05	32.3361
rs9889884	C	T	0.013186	0.75573	17	66394054	0.002291	1e-200	7.50617e-05	33.1264
rs9928757	C	G	-0.013101	0.203449	16	20352863	0.002423	1e-200	6.62443e-05	29.2348
rs9998874	G	T	0.026735	0.064461	4	71724362	0.00395	1e-200	0.0001038	45.8104
R2 was calculated using the following formula: (2×EAF×(1-EAF) × beta2)/[(2×EAF×(1-EAF) × beta2) + (2×EAF×(1-EAF) × N×SE2)], where EAF is the effect allele frequency, beta is the estimated effect on adiponectin, Ν is the sample size of the GWAS for the SNP-25(OH)D association and SE is the standard error of the estimated effect.
F statistics were calculated using the following formula: R2(N-2)/(1-R2), where R2 is the proportion of variance in 25(OH)D explained

## Sheet: Supplementary data sheet2
SNPs used to analyze the causal relationship between serum 25 (OH) D levels and TC levels
SNP	Effect_allele	Other_allele	Beta	EAF	Chr	Pos	SE	P value	R2	F statistic
rs10017024	C	T	-0.010936	0.504765	4	57744248	0.001942	1e-200	7.18559e-05	31.7115
rs10045097	A	G	-0.010873	0.384103	5	143838590	0.002001	1e-200	6.69038e-05	29.5259
rs10070734	C	T	0.012	0.70431	5	87940026	0.002136	1e-200	7.15161e-05	31.5615
rs10101205	C	T	0.013764	0.839956	8	106470630	0.002679	1e-200	5.98126e-05	26.3962
rs10223908	G	A	0.010748	0.361757	7	63971194	0.002058	1e-200	6.18034e-05	27.2749
rs1022669	G	A	-0.010409	0.589151	14	29737713	0.001977	1e-200	6.28134e-05	27.7206
rs1047891	A	C	-0.014168	0.316449	2	211540507	0.002088	1e-200	0.000104324	46.042
rs10518055	G	T	-0.013606	0.184454	4	69301762	0.002674	1e-200	5.86661e-05	25.8902
rs10771085	T	C	-0.010766	0.566598	12	24561938	0.002012	1e-200	6.48783e-05	28.6319
rs10804763	G	T	0.017189	0.095086	3	153712168	0.003315	1e-200	6.09232e-05	26.8864
rs10876448	G	A	-0.013039	0.175093	12	53779321	0.00257	1e-200	5.83273e-05	25.7407
rs10888010	C	T	-0.012255	0.428095	1	17557039	0.001958	1e-200	8.87642e-05	39.1741
rs11060406	T	C	-0.027258	0.03691	12	123339117	0.005251	1e-200	6.10594e-05	26.9465
rs11150592	A	G	-0.014358	0.841429	16	30555658	0.002738	1e-200	6.23116e-05	27.4991
rs111757536	A	G	0.034417	0.027095	11	70509171	0.006096	1e-200	7.2227e-05	31.8753
rs11209943	G	A	-0.01042	0.598726	1	72750500	0.001976	1e-200	6.30099e-05	27.8073
rs11227307	A	G	0.0115	0.646791	11	65581135	0.002028	1e-200	7.28623e-05	32.1557
rs11253202	C	T	0.012053	0.210553	10	5530385	0.002379	1e-200	5.81636e-05	25.6684
rs112989220	A	G	0.010025	0.450164	7	94662528	0.001989	1e-200	5.75638e-05	25.4037
rs114165281	T	C	0.037145	0.027836	4	99798284	0.006062	1e-200	8.5076e-05	37.5463
rs114188086	A	G	0.027993	0.035208	4	74516128	0.005322	1e-200	6.26898e-05	27.6661
rs114952461	C	T	-0.080618	0.013341	4	72203140	0.00874	1e-200	0.000192767	85.0823
rs1149555	A	G	-0.012433	0.801757	7	133062665	0.002464	1e-200	5.76926e-05	25.4606
rs11582620	G	A	-0.015454	0.122111	1	152286126	0.003006	1e-200	5.98898e-05	26.4303
rs11600578	T	C	-0.047941	0.040236	11	15381736	0.004953	1e-200	0.000212256	93.6862
rs11635491	A	G	-0.021445	0.275975	15	58719741	0.002215	1e-200	0.000212367	93.7352
rs11714324	T	C	0.013619	0.176811	3	49925741	0.002615	1e-200	6.14604e-05	27.1235
rs117562170	C	A	-0.032322	0.044076	12	96367480	0.00477	1e-200	0.000104037	45.9153
rs117939970	C	T	-0.027276	0.035236	11	14979029	0.005406	1e-200	5.76845e-05	25.457
rs118032309	C	T	-0.044566	0.013427	11	70958267	0.00873	1e-200	5.90511e-05	26.0601
rs11885466	T	C	-0.018832	0.075285	2	213923915	0.003698	1e-200	5.87636e-05	25.9333
rs11928368	T	G	-0.012822	0.328315	3	85661265	0.002083	1e-200	8.5856e-05	37.8906
rs12035012	A	C	0.013916	0.222157	1	41750648	0.002336	1e-200	8.04124e-05	35.488
rs12423650	A	G	-0.016074	0.105142	12	96210766	0.003168	1e-200	5.83347e-05	25.744
rs12503220	A	G	-0.013352	0.1887	4	2850142	0.002479	1e-200	6.57334e-05	29.0093
rs12546526	C	T	0.014686	0.858947	8	143587121	0.002851	1e-200	6.01259e-05	26.5345
rs12554549	T	C	0.020931	0.065186	9	112239077	0.004003	1e-200	6.19522e-05	27.3405
rs12798050	T	C	0.107236	0.824379	11	71223256	0.0026	1e-200	0.00384006	1701.11
rs12800076	T	G	-0.03196	0.02513	11	14977481	0.006226	1e-200	5.97096e-05	26.3508
rs12913937	A	G	0.010424	0.354395	15	77316131	0.00205	1e-200	5.85883e-05	25.8559
rs12997900	G	A	-0.011611	0.261602	2	58795962	0.002221	1e-200	6.19284e-05	27.33
rs13065677	T	C	0.022753	0.050675	3	52321788	0.004418	1e-200	6.01e-05	26.5231
rs13187496	G	T	0.01108	0.345194	5	118613707	0.002055	1e-200	6.58722e-05	29.0706
rs13197862	A	G	0.014795	0.129829	6	80014585	0.002899	1e-200	5.90178e-05	26.0454
rs133075	T	G	0.010248	0.55338	22	41081164	0.001971	1e-200	6.12567e-05	27.0335
rs139047585	T	C	-0.036021	0.02302	4	73315042	0.007119	1e-200	5.80127e-05	25.6019
rs141970801	A	G	0.027851	0.039949	2	21152755	0.005003	1e-200	7.02207e-05	30.9898
rs143375244	G	A	-0.048176	0.012897	4	71644659	0.008935	1e-200	6.58747e-05	29.0717
rs143610797	A	G	-0.036184	0.020946	20	52717229	0.006996	1e-200	6.06153e-05	26.7505
rs144366778	T	C	0.031113	0.030745	14	39542637	0.005669	1e-200	6.82521e-05	30.121
rs144628971	A	G	0.033496	0.030641	20	52720848	0.005819	1e-200	7.50813e-05	33.135
rs145662623	A	G	0.020312	0.06144	4	100510550	0.004026	1e-200	5.76777e-05	25.454
rs146735006	T	C	-0.039794	0.018551	11	13520260	0.007313	1e-200	6.7095e-05	29.6103
rs148747986	A	G	0.04229	0.019543	4	72883517	0.00729	1e-200	7.62539e-05	33.6526
rs16830473	C	T	0.01756	0.091021	3	173504091	0.003397	1e-200	6.05489e-05	26.7212
rs1694929	T	C	0.009913	0.430452	3	85002871	0.001969	1e-200	5.7434e-05	25.3464
rs16961568	G	A	-0.025821	0.043706	18	28842485	0.004769	1e-200	6.64259e-05	29.315
rs16980051	C	T	-0.009867	0.510782	19	46345886	0.00195	1e-200	5.80164e-05	25.6035
rs16998964	T	C	0.031026	0.054713	20	52738470	0.004433	1e-200	0.00011099	48.984
rs17185287	A	G	-0.01423	0.156584	15	63830404	0.002674	1e-200	6.41703e-05	28.3195
rs17309874	A	G	-0.011321	0.26202	11	27667236	0.002204	1e-200	5.97854e-05	26.3842
rs1800440	C	T	-0.014006	0.186202	2	38298139	0.002498	1e-200	7.1234e-05	31.437
rs190343325	C	T	-0.030062	0.032461	11	70793711	0.005586	1e-200	6.56267e-05	28.9622
rs1909585	T	C	0.0105	0.345901	3	124687460	0.002071	1e-200	5.82463e-05	25.7049
rs2023910	A	G	-0.01177	0.263882	7	21557854	0.002221	1e-200	6.3636e-05	28.0837
rs2068190	A	G	0.010237	0.437383	5	148007013	0.001961	1e-200	6.17502e-05	27.2514
rs2071408	A	G	0.011625	0.365628	14	103987078	0.002034	1e-200	7.40162e-05	32.665
rs2207132	A	G	-0.029118	0.032965	20	39142516	0.005507	1e-200	6.33491e-05	27.957
rs2246281	T	G	-0.012434	0.225495	6	131814278	0.002328	1e-200	6.46402e-05	28.5268
rs2282619	C	T	0.084799	0.952785	11	71183645	0.004822	1e-200	0.000700322	309.261
rs2295659	T	G	-0.014828	0.129522	14	101141544	0.002923	1e-200	5.83119e-05	25.7339
rs2304634	T	C	0.010611	0.68587	16	4500544	0.002106	1e-200	5.75236e-05	25.386
rs2306390	T	C	-0.01157	0.257376	12	58002599	0.002223	1e-200	6.13813e-05	27.0886
rs2519093	T	C	-0.014952	0.184028	9	136141870	0.002518	1e-200	7.98964e-05	35.2602
rs2607838	G	A	-0.020233	0.929938	10	87993073	0.003934	1e-200	5.99378e-05	26.4515
rs2642438	G	A	-0.013439	0.699877	1	220970028	0.002122	1e-200	9.08822e-05	40.1089
rs2843128	G	A	0.009897	0.51568	1	2315680	0.001938	1e-200	5.90947e-05	26.0794
rs2999559	C	A	-0.011466	0.258469	1	151997199	0.002234	1e-200	5.96907e-05	26.3424
rs336605	T	G	-0.0111	0.725833	3	18656350	0.002191	1e-200	5.81582e-05	25.6661
rs34560261	T	C	0.013552	0.170233	15	90734426	0.002657	1e-200	5.89485e-05	26.0149
rs34871842	A	G	0.018981	0.084262	19	58353003	0.003494	1e-200	6.68711e-05	29.5114
rs3745535	C	A	0.010447	0.644836	19	51520487	0.002035	1e-200	5.97177e-05	26.3544
rs3761077	T	G	0.017336	0.111472	19	19325963	0.0031	1e-200	7.08628e-05	31.2732
rs3814995	T	C	-0.014733	0.31224	19	36342212	0.002109	1e-200	0.000110575	48.8008
rs3817588	C	T	0.014713	0.196648	2	27731212	0.002469	1e-200	8.04638e-05	35.5106
rs4364259	A	G	0.015798	0.205042	4	15892159	0.002422	1e-200	9.64027e-05	42.5455
rs4466239	G	A	0.01098	0.623846	6	22755139	0.002023	1e-200	6.67512e-05	29.4585
rs4479935	T	G	0.013653	0.361712	6	57239796	0.002635	1e-200	6.08336e-05	26.8468
rs4553272	T	C	-0.01036	0.477296	10	21838380	0.001958	1e-200	6.34368e-05	27.9958
rs4631704	T	C	0.010978	0.607801	1	230293530	0.002012	1e-200	6.74584e-05	29.7707
rs4663871	A	G	-0.018796	0.227469	2	234581587	0.002313	1e-200	0.00014962	66.0355
rs484195	G	A	-0.014991	0.613262	19	45421877	0.002045	1e-200	0.000121758	53.7369
rs4971020	C	T	0.010532	0.647293	1	150522242	0.002036	1e-200	6.06338e-05	26.7586
rs512083	C	T	0.009979	0.460665	1	46027355	0.001948	1e-200	5.94628e-05	26.2418
rs513533	G	A	-0.020039	0.10331	11	116519358	0.003224	1e-200	8.75385e-05	38.6331
rs56059718	A	C	-0.012535	0.190606	15	38836777	0.002474	1e-200	5.817e-05	25.6713
rs56158152	T	G	0.01084	0.355036	16	84734147	0.002114	1e-200	5.95796e-05	26.2934
rs6018088	A	C	-0.015435	0.116383	20	35998625	0.003044	1e-200	5.82604e-05	25.7112
rs60500353	T	C	0.01532	0.155933	1	62898984	0.00273	1e-200	7.13569e-05	31.4913
rs60954647	C	T	-0.01004	0.547446	11	116566933	0.001947	1e-200	6.02538e-05	26.5909
rs62215568	A	G	0.035014	0.022525	20	52632984	0.006609	1e-200	6.36003e-05	28.0679
rs62299542	A	G	0.023662	0.130654	4	69633226	0.002932	1e-200	0.000147566	65.1288
rs62493791	G	T	0.01207	0.242342	8	9168897	0.002297	1e-200	6.25663e-05	27.6115
rs62568181	C	T	0.016228	0.103659	9	107645674	0.003192	1e-200	5.85671e-05	25.8465
rs673335	C	T	0.016497	0.159816	11	75450576	0.00264	1e-200	8.84787e-05	39.0481
rs6750649	G	T	-0.010261	0.609116	2	148353141	0.002006	1e-200	5.9288e-05	26.1647
rs68033110	A	G	-0.011617	0.246909	18	57914679	0.002294	1e-200	5.811e-05	25.6448
rs6985620	C	T	0.010643	0.664576	8	59370159	0.002061	1e-200	6.04256e-05	26.6668
rs7027254	C	T	0.014431	0.146987	9	125605840	0.002774	1e-200	6.13237e-05	27.0631
rs7189954	T	C	-0.010407	0.361424	16	79735047	0.002034	1e-200	5.93196e-05	26.1786
rs72651860	A	G	-0.113727	0.010334	4	72492037	0.010222	1e-200	0.00028042	123.781
rs72680100	G	A	-0.026781	0.039394	14	50512347	0.005057	1e-200	6.35499e-05	28.0457
rs7297538	C	T	0.010802	0.356913	12	33693438	0.002032	1e-200	6.40336e-05	28.2591
rs7330	A	C	-0.011137	0.588081	12	12874917	0.002013	1e-200	6.93575e-05	30.6088
rs73576717	T	C	-0.014772	0.331775	19	48352848	0.002085	1e-200	0.000113734	50.1955
rs7419651	A	G	-0.01788	0.119167	2	101417047	0.003005	1e-200	8.02206e-05	35.4033
rs74342059	T	C	0.030593	0.034197	11	13390072	0.005458	1e-200	7.11903e-05	31.4178
rs7511513	T	C	-0.010402	0.343295	22	50841035	0.002064	1e-200	5.75525e-05	25.3988
rs75865451	A	G	-0.016308	0.104592	6	25588285	0.003176	1e-200	5.97433e-05	26.3656
rs76183418	C	T	0.013077	0.178854	3	47352998	0.002593	1e-200	5.76317e-05	25.4337
rs7640441	A	C	0.013242	0.24076	3	125118082	0.002293	1e-200	7.55686e-05	33.3501
rs7651161	C	T	-0.011027	0.527749	3	48333546	0.001981	1e-200	7.02086e-05	30.9845
rs77194050	G	A	0.023163	0.052229	16	70687185	0.004447	1e-200	6.14757e-05	27.1302
rs77257135	A	C	0.047954	0.017457	4	72432363	0.007699	1e-200	8.79059e-05	38.7953
rs77885114	A	G	-0.016609	0.102857	1	154974619	0.00329	1e-200	5.77491e-05	25.4855
rs7794142	A	G	0.011397	0.52083	7	106892044	0.001944	1e-200	7.78807e-05	34.3706
rs78117488	T	C	0.021296	0.061968	12	96089917	0.004118	1e-200	6.05999e-05	26.7437
rs7862695	T	C	0.010064	0.411232	9	35766116	0.00198	1e-200	5.8541e-05	25.835
rs7900214	A	G	0.011705	0.278523	10	81965655	0.002182	1e-200	6.52049e-05	28.7761
rs7924820	A	G	-0.023968	0.044041	11	12995734	0.00471	1e-200	5.86774e-05	25.8952
rs7981402	A	G	0.010448	0.340094	13	60676803	0.002055	1e-200	5.85723e-05	25.8488
rs800531	C	T	-0.012752	0.776947	8	116843273	0.002345	1e-200	6.70065e-05	29.5712
rs80067728	G	A	0.05381	0.012649	4	72545970	0.008794	1e-200	8.48381e-05	37.4413
rs897438	G	A	-0.011957	0.770945	18	61233124	0.002328	1e-200	5.97761e-05	26.3801
rs942380	G	A	0.011434	0.594833	6	121854778	0.001981	1e-200	7.54865e-05	33.3139
rs9536961	G	A	-0.011759	0.346767	13	55678332	0.00207	1e-200	7.31212e-05	32.2699
rs982890	C	T	0.013959	0.472733	11	13897749	0.001939	1e-200	0.000117429	51.8264
rs9861009	C	T	0.012425	0.721767	3	141654685	0.002185	1e-200	7.32712e-05	32.3361
rs9889884	C	T	0.013186	0.75573	17	66394054	0.002291	1e-200	7.50617e-05	33.1264
rs9926530	G	T	0.022162	0.943324	16	72723613	0.004329	1e-200	5.93871e-05	26.2084
rs9989419	G	A	-0.012128	0.604992	16	56985139	0.001995	1e-200	8.37396e-05	36.9565
rs9998874	G	T	0.026735	0.064461	4	71724362	0.00395	1e-200	0.0001038	45.8104
R2 was calculated using the following formula: (2×EAF×(1-EAF) × beta2)/[(2×EAF×(1-EAF) × beta2) + (2×EAF×(1-EAF) × N×SE2)], where EAF is the effect allele frequency, beta is the estimated effect on adiponectin, Ν is the sample size of the GWAS for the SNP-25(OH)D association and SE is the standard error of the estimated effect.
F statistics were calculated using the following formula: R2(N-2)/(1-R2), where R2 is the proportion of variance in 25(OH)D explained

## Sheet: Supplementary datasheet3
SNPs used to analyze the causal relationship between serum 25 (OH) D levels and HDL-C levels
SNP	Effect_allele	Other_allele	Beta	EAF	Chr	Pos	SE	P value	R2	F statistic
rs10017024	C	T	-0.010936	0.504765	4	57744248	0.001942	1e-200	7.18559e-05	31.7115
rs10045097	A	G	-0.010873	0.384103	5	143838590	0.002001	1e-200	6.69038e-05	29.5259
rs10070734	C	T	0.012	0.70431	5	87940026	0.002136	1e-200	7.15161e-05	31.5615
rs10101205	C	T	0.013764	0.839956	8	106470630	0.002679	1e-200	5.98126e-05	26.3962
rs10223908	G	A	0.010748	0.361757	7	63971194	0.002058	1e-200	6.18034e-05	27.2749
rs1022669	G	A	-0.010409	0.589151	14	29737713	0.001977	1e-200	6.28134e-05	27.7206
rs1047891	A	C	-0.014168	0.316449	2	211540507	0.002088	1e-200	0.000104324	46.042
rs10518055	G	T	-0.013606	0.184454	4	69301762	0.002674	1e-200	5.86661e-05	25.8902
rs10771085	T	C	-0.010766	0.566598	12	24561938	0.002012	1e-200	6.48783e-05	28.6319
rs10804763	G	T	0.017189	0.095086	3	153712168	0.003315	1e-200	6.09232e-05	26.8864
rs10876448	G	A	-0.013039	0.175093	12	53779321	0.00257	1e-200	5.83273e-05	25.7407
rs10888010	C	T	-0.012255	0.428095	1	17557039	0.001958	1e-200	8.87642e-05	39.1741
rs11060406	T	C	-0.027258	0.03691	12	123339117	0.005251	1e-200	6.10594e-05	26.9465
rs11150592	A	G	-0.014358	0.841429	16	30555658	0.002738	1e-200	6.23116e-05	27.4991
rs111757536	A	G	0.034417	0.027095	11	70509171	0.006096	1e-200	7.2227e-05	31.8753
rs11209943	G	A	-0.01042	0.598726	1	72750500	0.001976	1e-200	6.30099e-05	27.8073
rs11227307	A	G	0.0115	0.646791	11	65581135	0.002028	1e-200	7.28623e-05	32.1557
rs11253202	C	T	0.012053	0.210553	10	5530385	0.002379	1e-200	5.81636e-05	25.6684
rs112989220	A	G	0.010025	0.450164	7	94662528	0.001989	1e-200	5.75638e-05	25.4037
rs114165281	T	C	0.037145	0.027836	4	99798284	0.006062	1e-200	8.5076e-05	37.5463
rs114188086	A	G	0.027993	0.035208	4	74516128	0.005322	1e-200	6.26898e-05	27.6661
rs114952461	C	T	-0.080618	0.013341	4	72203140	0.00874	1e-200	0.000192767	85.0823
rs1149555	A	G	-0.012433	0.801757	7	133062665	0.002464	1e-200	5.76926e-05	25.4606
rs11582620	G	A	-0.015454	0.122111	1	152286126	0.003006	1e-200	5.98898e-05	26.4303
rs11591147	T	G	0.046744	0.01799	1	55505647	0.007316	1e-200	9.24994e-05	40.8228
rs11600578	T	C	-0.047941	0.040236	11	15381736	0.004953	1e-200	0.000212256	93.6862
rs11635491	A	G	-0.021445	0.275975	15	58719741	0.002215	1e-200	0.000212367	93.7352
rs11714324	T	C	0.013619	0.176811	3	49925741	0.002615	1e-200	6.14604e-05	27.1235
rs117562170	C	A	-0.032322	0.044076	12	96367480	0.00477	1e-200	0.000104037	45.9153
rs117939970	C	T	-0.027276	0.035236	11	14979029	0.005406	1e-200	5.76845e-05	25.457
rs118032309	C	T	-0.044566	0.013427	11	70958267	0.00873	1e-200	5.90511e-05	26.0601
rs11885466	T	C	-0.018832	0.075285	2	213923915	0.003698	1e-200	5.87636e-05	25.9333
rs11928368	T	G	-0.012822	0.328315	3	85661265	0.002083	1e-200	8.5856e-05	37.8906
rs12035012	A	C	0.013916	0.222157	1	41750648	0.002336	1e-200	8.04124e-05	35.488
rs12423650	A	G	-0.016074	0.105142	12	96210766	0.003168	1e-200	5.83347e-05	25.744
rs12503220	A	G	-0.013352	0.1887	4	2850142	0.002479	1e-200	6.57334e-05	29.0093
rs12546526	C	T	0.014686	0.858947	8	143587121	0.002851	1e-200	6.01259e-05	26.5345
rs12554549	T	C	0.020931	0.065186	9	112239077	0.004003	1e-200	6.19522e-05	27.3405
rs12798050	T	C	0.107236	0.824379	11	71223256	0.0026	1e-200	0.00384006	1701.11
rs12800076	T	G	-0.03196	0.02513	11	14977481	0.006226	1e-200	5.97096e-05	26.3508
rs12913937	A	G	0.010424	0.354395	15	77316131	0.00205	1e-200	5.85883e-05	25.8559
rs12997900	G	A	-0.011611	0.261602	2	58795962	0.002221	1e-200	6.19284e-05	27.33
rs13065677	T	C	0.022753	0.050675	3	52321788	0.004418	1e-200	6.01e-05	26.5231
rs13187496	G	T	0.01108	0.345194	5	118613707	0.002055	1e-200	6.58722e-05	29.0706
rs13197862	A	G	0.014795	0.129829	6	80014585	0.002899	1e-200	5.90178e-05	26.0454
rs133075	T	G	0.010248	0.55338	22	41081164	0.001971	1e-200	6.12567e-05	27.0335
rs139047585	T	C	-0.036021	0.02302	4	73315042	0.007119	1e-200	5.80127e-05	25.6019
rs141970801	A	G	0.027851	0.039949	2	21152755	0.005003	1e-200	7.02207e-05	30.9898
rs143375244	G	A	-0.048176	0.012897	4	71644659	0.008935	1e-200	6.58747e-05	29.0717
rs143610797	A	G	-0.036184	0.020946	20	52717229	0.006996	1e-200	6.06153e-05	26.7505
rs144366778	T	C	0.031113	0.030745	14	39542637	0.005669	1e-200	6.82521e-05	30.121
rs144628971	A	G	0.033496	0.030641	20	52720848	0.005819	1e-200	7.50813e-05	33.135
rs145662623	A	G	0.020312	0.06144	4	100510550	0.004026	1e-200	5.76777e-05	25.454
rs146735006	T	C	-0.039794	0.018551	11	13520260	0.007313	1e-200	6.7095e-05	29.6103
rs148747986	A	G	0.04229	0.019543	4	72883517	0.00729	1e-200	7.62539e-05	33.6526
rs16830473	C	T	0.01756	0.091021	3	173504091	0.003397	1e-200	6.05489e-05	26.7212
rs1694929	T	C	0.009913	0.430452	3	85002871	0.001969	1e-200	5.7434e-05	25.3464
rs16961568	G	A	-0.025821	0.043706	18	28842485	0.004769	1e-200	6.64259e-05	29.315
rs16980051	C	T	-0.009867	0.510782	19	46345886	0.00195	1e-200	5.80164e-05	25.6035
rs16998964	T	C	0.031026	0.054713	20	52738470	0.004433	1e-200	0.00011099	48.984
rs17185287	A	G	-0.01423	0.156584	15	63830404	0.002674	1e-200	6.41703e-05	28.3195
rs17309874	A	G	-0.011321	0.26202	11	27667236	0.002204	1e-200	5.97854e-05	26.3842
rs1800440	C	T	-0.014006	0.186202	2	38298139	0.002498	1e-200	7.1234e-05	31.437
rs190343325	C	T	-0.030062	0.032461	11	70793711	0.005586	1e-200	6.56267e-05	28.9622
rs1909585	T	C	0.0105	0.345901	3	124687460	0.002071	1e-200	5.82463e-05	25.7049
rs2023910	A	G	-0.01177	0.263882	7	21557854	0.002221	1e-200	6.3636e-05	28.0837
rs2068190	A	G	0.010237	0.437383	5	148007013	0.001961	1e-200	6.17502e-05	27.2514
rs2071408	A	G	0.011625	0.365628	14	103987078	0.002034	1e-200	7.40162e-05	32.665
rs2207132	A	G	-0.029118	0.032965	20	39142516	0.005507	1e-200	6.33491e-05	27.957
rs2246281	T	G	-0.012434	0.225495	6	131814278	0.002328	1e-200	6.46402e-05	28.5268
rs2282619	C	T	0.084799	0.952785	11	71183645	0.004822	1e-200	0.000700322	309.261
rs2295659	T	G	-0.014828	0.129522	14	101141544	0.002923	1e-200	5.83119e-05	25.7339
rs2304634	T	C	0.010611	0.68587	16	4500544	0.002106	1e-200	5.75236e-05	25.386
rs2306390	T	C	-0.01157	0.257376	12	58002599	0.002223	1e-200	6.13813e-05	27.0886
rs2519093	T	C	-0.014952	0.184028	9	136141870	0.002518	1e-200	7.98964e-05	35.2602
rs2607838	G	A	-0.020233	0.929938	10	87993073	0.003934	1e-200	5.99378e-05	26.4515
rs2642438	G	A	-0.013439	0.699877	1	220970028	0.002122	1e-200	9.08822e-05	40.1089
rs2843128	G	A	0.009897	0.51568	1	2315680	0.001938	1e-200	5.90947e-05	26.0794
rs2999559	C	A	-0.011466	0.258469	1	151997199	0.002234	1e-200	5.96907e-05	26.3424
rs336605	T	G	-0.0111	0.725833	3	18656350	0.002191	1e-200	5.81582e-05	25.6661
rs34560261	T	C	0.013552	0.170233	15	90734426	0.002657	1e-200	5.89485e-05	26.0149
rs34871842	A	G	0.018981	0.084262	19	58353003	0.003494	1e-200	6.68711e-05	29.5114
rs3745535	C	A	0.010447	0.644836	19	51520487	0.002035	1e-200	5.97177e-05	26.3544
rs3761077	T	G	0.017336	0.111472	19	19325963	0.0031	1e-200	7.08628e-05	31.2732
rs3814995	T	C	-0.014733	0.31224	19	36342212	0.002109	1e-200	0.000110575	48.8008
rs3817588	C	T	0.014713	0.196648	2	27731212	0.002469	1e-200	8.04638e-05	35.5106
rs41290120	A	G	0.028026	0.049631	19	45382675	0.004488	1e-200	8.83595e-05	38.9955
rs4364259	A	G	0.015798	0.205042	4	15892159	0.002422	1e-200	9.64027e-05	42.5455
rs4466239	G	A	0.01098	0.623846	6	22755139	0.002023	1e-200	6.67512e-05	29.4585
rs4479935	T	G	0.013653	0.361712	6	57239796	0.002635	1e-200	6.08336e-05	26.8468
rs4553272	T	C	-0.01036	0.477296	10	21838380	0.001958	1e-200	6.34368e-05	27.9958
rs4631704	T	C	0.010978	0.607801	1	230293530	0.002012	1e-200	6.74584e-05	29.7707
rs4663871	A	G	-0.018796	0.227469	2	234581587	0.002313	1e-200	0.00014962	66.0355
rs484195	G	A	-0.014991	0.613262	19	45421877	0.002045	1e-200	0.000121758	53.7369
rs4971020	C	T	0.010532	0.647293	1	150522242	0.002036	1e-200	6.06338e-05	26.7586
rs512083	C	T	0.009979	0.460665	1	46027355	0.001948	1e-200	5.94628e-05	26.2418
rs513533	G	A	-0.020039	0.10331	11	116519358	0.003224	1e-200	8.75385e-05	38.6331
rs56059718	A	C	-0.012535	0.190606	15	38836777	0.002474	1e-200	5.817e-05	25.6713
rs56158152	T	G	0.01084	0.355036	16	84734147	0.002114	1e-200	5.95796e-05	26.2934
rs6018088	A	C	-0.015435	0.116383	20	35998625	0.003044	1e-200	5.82604e-05	25.7112
rs60500353	T	C	0.01532	0.155933	1	62898984	0.00273	1e-200	7.13569e-05	31.4913
rs60954647	C	T	-0.01004	0.547446	11	116566933	0.001947	1e-200	6.02538e-05	26.5909
rs62215568	A	G	0.035014	0.022525	20	52632984	0.006609	1e-200	6.36003e-05	28.0679
rs62299542	A	G	0.023662	0.130654	4	69633226	0.002932	1e-200	0.000147566	65.1288
rs62493791	G	T	0.01207	0.242342	8	9168897	0.002297	1e-200	6.25663e-05	27.6115
rs62568181	C	T	0.016228	0.103659	9	107645674	0.003192	1e-200	5.85671e-05	25.8465
rs673335	C	T	0.016497	0.159816	11	75450576	0.00264	1e-200	8.84787e-05	39.0481
rs6750649	G	T	-0.010261	0.609116	2	148353141	0.002006	1e-200	5.9288e-05	26.1647
rs68033110	A	G	-0.011617	0.246909	18	57914679	0.002294	1e-200	5.811e-05	25.6448
rs6985620	C	T	0.010643	0.664576	8	59370159	0.002061	1e-200	6.04256e-05	26.6668
rs7027254	C	T	0.014431	0.146987	9	125605840	0.002774	1e-200	6.13237e-05	27.0631
rs71637008	T	C	-0.012431	0.216404	3	151788742	0.002407	1e-200	6.04378e-05	26.6721
rs7189954	T	C	-0.010407	0.361424	16	79735047	0.002034	1e-200	5.93196e-05	26.1786
rs72651860	A	G	-0.113727	0.010334	4	72492037	0.010222	1e-200	0.00028042	123.781
rs72680100	G	A	-0.026781	0.039394	14	50512347	0.005057	1e-200	6.35499e-05	28.0457
rs7297538	C	T	0.010802	0.356913	12	33693438	0.002032	1e-200	6.40336e-05	28.2591
rs7330	A	C	-0.011137	0.588081	12	12874917	0.002013	1e-200	6.93575e-05	30.6088
rs73576717	T	C	-0.014772	0.331775	19	48352848	0.002085	1e-200	0.000113734	50.1955
rs7419651	A	G	-0.01788	0.119167	2	101417047	0.003005	1e-200	8.02206e-05	35.4033
rs74342059	T	C	0.030593	0.034197	11	13390072	0.005458	1e-200	7.11903e-05	31.4178
rs7511513	T	C	-0.010402	0.343295	22	50841035	0.002064	1e-200	5.75525e-05	25.3988
rs75865451	A	G	-0.016308	0.104592	6	25588285	0.003176	1e-200	5.97433e-05	26.3656
rs76183418	C	T	0.013077	0.178854	3	47352998	0.002593	1e-200	5.76317e-05	25.4337
rs7640441	A	C	0.013242	0.24076	3	125118082	0.002293	1e-200	7.55686e-05	33.3501
rs7651161	C	T	-0.011027	0.527749	3	48333546	0.001981	1e-200	7.02086e-05	30.9845
rs76935526	T	C	-0.013302	0.178975	2	21386353	0.00254	1e-200	6.21462e-05	27.4261
rs77194050	G	A	0.023163	0.052229	16	70687185	0.004447	1e-200	6.14757e-05	27.1302
rs77257135	A	C	0.047954	0.017457	4	72432363	0.007699	1e-200	8.79059e-05	38.7953
rs77885114	A	G	-0.016609	0.102857	1	154974619	0.00329	1e-200	5.77491e-05	25.4855
rs7794142	A	G	0.011397	0.52083	7	106892044	0.001944	1e-200	7.78807e-05	34.3706
rs78117488	T	C	0.021296	0.061968	12	96089917	0.004118	1e-200	6.05999e-05	26.7437
rs7862695	T	C	0.010064	0.411232	9	35766116	0.00198	1e-200	5.8541e-05	25.835
rs7900214	A	G	0.011705	0.278523	10	81965655	0.002182	1e-200	6.52049e-05	28.7761
rs7924820	A	G	-0.023968	0.044041	11	12995734	0.00471	1e-200	5.86774e-05	25.8952
rs7981402	A	G	0.010448	0.340094	13	60676803	0.002055	1e-200	5.85723e-05	25.8488
rs800531	C	T	-0.012752	0.776947	8	116843273	0.002345	1e-200	6.70065e-05	29.5712
rs80067728	G	A	0.05381	0.012649	4	72545970	0.008794	1e-200	8.48381e-05	37.4413
rs80204526	A	C	-0.048218	0.011119	18	47066144	0.00942	1e-200	5.93698e-05	26.2008
rs897438	G	A	-0.011957	0.770945	18	61233124	0.002328	1e-200	5.97761e-05	26.3801
rs942380	G	A	0.011434	0.594833	6	121854778	0.001981	1e-200	7.54865e-05	33.3139
rs9536961	G	A	-0.011759	0.346767	13	55678332	0.00207	1e-200	7.31212e-05	32.2699
rs982890	C	T	0.013959	0.472733	11	13897749	0.001939	1e-200	0.000117429	51.8264
rs9861009	C	T	0.012425	0.721767	3	141654685	0.002185	1e-200	7.32712e-05	32.3361
rs9889884	C	T	0.013186	0.75573	17	66394054	0.002291	1e-200	7.50617e-05	33.1264
rs9926530	G	T	0.022162	0.943324	16	72723613	0.004329	1e-200	5.93871e-05	26.2084
rs9998874	G	T	0.026735	0.064461	4	71724362	0.00395	1e-200	0.0001038	45.8104
R2 was calculated using the following formula: (2×EAF×(1-EAF) × beta2)/[(2×EAF×(1-EAF) × beta2) + (2×EAF×(1-EAF) × N×SE2)], where EAF is the effect allele frequency, beta is the estimated effect on adiponectin, Ν is the sample size of the GWAS for the SNP-25(OH)D association and SE is the standard error of the estimated effect.
F statistics were calculated using the following formula: R2(N-2)/(1-R2), where R2 is the proportion of variance in 25(OH)D explained

## Sheet: Supplementary data sheet4
SNPs used to analyze the causal relationship between serum 25 (OH) D levels and LDL-C levels
SNP	Effect_allele	Other_allele	Beta	EAF	Chr	Pos	SE	P value	R2	F statistic
rs10017024	C	T	-0.010936	0.504765	4	57744248	0.001942	1e-200	7.18559e-05	31.7115
rs10045097	A	G	-0.010873	0.384103	5	143838590	0.002001	1e-200	6.69038e-05	29.5259
rs10070734	C	T	0.012	0.70431	5	87940026	0.002136	1e-200	7.15161e-05	31.5615
rs10101205	C	T	0.013764	0.839956	8	106470630	0.002679	1e-200	5.98126e-05	26.3962
rs10223908	G	A	0.010748	0.361757	7	63971194	0.002058	1e-200	6.18034e-05	27.2749
rs1022669	G	A	-0.010409	0.589151	14	29737713	0.001977	1e-200	6.28134e-05	27.7206
rs1047891	A	C	-0.014168	0.316449	2	211540507	0.002088	1e-200	0.000104324	46.042
rs10518055	G	T	-0.013606	0.184454	4	69301762	0.002674	1e-200	5.86661e-05	25.8902
rs10771085	T	C	-0.010766	0.566598	12	24561938	0.002012	1e-200	6.48783e-05	28.6319
rs10804763	G	T	0.017189	0.095086	3	153712168	0.003315	1e-200	6.09232e-05	26.8864
rs10876448	G	A	-0.013039	0.175093	12	53779321	0.00257	1e-200	5.83273e-05	25.7407
rs10888010	C	T	-0.012255	0.428095	1	17557039	0.001958	1e-200	8.87642e-05	39.1741
rs11060406	T	C	-0.027258	0.03691	12	123339117	0.005251	1e-200	6.10594e-05	26.9465
rs11150592	A	G	-0.014358	0.841429	16	30555658	0.002738	1e-200	6.23116e-05	27.4991
rs111757536	A	G	0.034417	0.027095	11	70509171	0.006096	1e-200	7.2227e-05	31.8753
rs11209943	G	A	-0.01042	0.598726	1	72750500	0.001976	1e-200	6.30099e-05	27.8073
rs11227307	A	G	0.0115	0.646791	11	65581135	0.002028	1e-200	7.28623e-05	32.1557
rs11253202	C	T	0.012053	0.210553	10	5530385	0.002379	1e-200	5.81636e-05	25.6684
rs112989220	A	G	0.010025	0.450164	7	94662528	0.001989	1e-200	5.75638e-05	25.4037
rs114165281	T	C	0.037145	0.027836	4	99798284	0.006062	1e-200	8.5076e-05	37.5463
rs114188086	A	G	0.027993	0.035208	4	74516128	0.005322	1e-200	6.26898e-05	27.6661
rs114952461	C	T	-0.080618	0.013341	4	72203140	0.00874	1e-200	0.000192767	85.0823
rs1149555	A	G	-0.012433	0.801757	7	133062665	0.002464	1e-200	5.76926e-05	25.4606
rs11582620	G	A	-0.015454	0.122111	1	152286126	0.003006	1e-200	5.98898e-05	26.4303
rs11600578	T	C	-0.047941	0.040236	11	15381736	0.004953	1e-200	0.000212256	93.6862
rs11635491	A	G	-0.021445	0.275975	15	58719741	0.002215	1e-200	0.000212367	93.7352
rs11714324	T	C	0.013619	0.176811	3	49925741	0.002615	1e-200	6.14604e-05	27.1235
rs117562170	C	A	-0.032322	0.044076	12	96367480	0.00477	1e-200	0.000104037	45.9153
rs117939970	C	T	-0.027276	0.035236	11	14979029	0.005406	1e-200	5.76845e-05	25.457
rs118032309	C	T	-0.044566	0.013427	11	70958267	0.00873	1e-200	5.90511e-05	26.0601
rs11885466	T	C	-0.018832	0.075285	2	213923915	0.003698	1e-200	5.87636e-05	25.9333
rs11928368	T	G	-0.012822	0.328315	3	85661265	0.002083	1e-200	8.5856e-05	37.8906
rs12035012	A	C	0.013916	0.222157	1	41750648	0.002336	1e-200	8.04124e-05	35.488
rs12423650	A	G	-0.016074	0.105142	12	96210766	0.003168	1e-200	5.83347e-05	25.744
rs12503220	A	G	-0.013352	0.1887	4	2850142	0.002479	1e-200	6.57334e-05	29.0093
rs12546526	C	T	0.014686	0.858947	8	143587121	0.002851	1e-200	6.01259e-05	26.5345
rs12554549	T	C	0.020931	0.065186	9	112239077	0.004003	1e-200	6.19522e-05	27.3405
rs12798050	T	C	0.107236	0.824379	11	71223256	0.0026	1e-200	0.00384006	1701.11
rs12800076	T	G	-0.03196	0.02513	11	14977481	0.006226	1e-200	5.97096e-05	26.3508
rs12913937	A	G	0.010424	0.354395	15	77316131	0.00205	1e-200	5.85883e-05	25.8559
rs12997900	G	A	-0.011611	0.261602	2	58795962	0.002221	1e-200	6.19284e-05	27.33
rs13065677	T	C	0.022753	0.050675	3	52321788	0.004418	1e-200	6.01e-05	26.5231
rs13187496	G	T	0.01108	0.345194	5	118613707	0.002055	1e-200	6.58722e-05	29.0706
rs13197862	A	G	0.014795	0.129829	6	80014585	0.002899	1e-200	5.90178e-05	26.0454
rs133075	T	G	0.010248	0.55338	22	41081164	0.001971	1e-200	6.12567e-05	27.0335
rs139047585	T	C	-0.036021	0.02302	4	73315042	0.007119	1e-200	5.80127e-05	25.6019
rs143375244	G	A	-0.048176	0.012897	4	71644659	0.008935	1e-200	6.58747e-05	29.0717
rs143610797	A	G	-0.036184	0.020946	20	52717229	0.006996	1e-200	6.06153e-05	26.7505
rs144366778	T	C	0.031113	0.030745	14	39542637	0.005669	1e-200	6.82521e-05	30.121
rs144628971	A	G	0.033496	0.030641	20	52720848	0.005819	1e-200	7.50813e-05	33.135
rs145662623	A	G	0.020312	0.06144	4	100510550	0.004026	1e-200	5.76777e-05	25.454
rs146735006	T	C	-0.039794	0.018551	11	13520260	0.007313	1e-200	6.7095e-05	29.6103
rs148747986	A	G	0.04229	0.019543	4	72883517	0.00729	1e-200	7.62539e-05	33.6526
rs16830473	C	T	0.01756	0.091021	3	173504091	0.003397	1e-200	6.05489e-05	26.7212
rs1694929	T	C	0.009913	0.430452	3	85002871	0.001969	1e-200	5.7434e-05	25.3464
rs16961568	G	A	-0.025821	0.043706	18	28842485	0.004769	1e-200	6.64259e-05	29.315
rs16980051	C	T	-0.009867	0.510782	19	46345886	0.00195	1e-200	5.80164e-05	25.6035
rs16998964	T	C	0.031026	0.054713	20	52738470	0.004433	1e-200	0.00011099	48.984
rs17185287	A	G	-0.01423	0.156584	15	63830404	0.002674	1e-200	6.41703e-05	28.3195
rs17309874	A	G	-0.011321	0.26202	11	27667236	0.002204	1e-200	5.97854e-05	26.3842
rs1800440	C	T	-0.014006	0.186202	2	38298139	0.002498	1e-200	7.1234e-05	31.437
rs190343325	C	T	-0.030062	0.032461	11	70793711	0.005586	1e-200	6.56267e-05	28.9622
rs1909585	T	C	0.0105	0.345901	3	124687460	0.002071	1e-200	5.82463e-05	25.7049
rs2023910	A	G	-0.01177	0.263882	7	21557854	0.002221	1e-200	6.3636e-05	28.0837
rs2068190	A	G	0.010237	0.437383	5	148007013	0.001961	1e-200	6.17502e-05	27.2514
rs2071408	A	G	0.011625	0.365628	14	103987078	0.002034	1e-200	7.40162e-05	32.665
rs2207132	A	G	-0.029118	0.032965	20	39142516	0.005507	1e-200	6.33491e-05	27.957
rs2246281	T	G	-0.012434	0.225495	6	131814278	0.002328	1e-200	6.46402e-05	28.5268
rs2282619	C	T	0.084799	0.952785	11	71183645	0.004822	1e-200	0.000700322	309.261
rs2295659	T	G	-0.014828	0.129522	14	101141544	0.002923	1e-200	5.83119e-05	25.7339
rs2304634	T	C	0.010611	0.68587	16	4500544	0.002106	1e-200	5.75236e-05	25.386
rs2306390	T	C	-0.01157	0.257376	12	58002599	0.002223	1e-200	6.13813e-05	27.0886
rs2607838	G	A	-0.020233	0.929938	10	87993073	0.003934	1e-200	5.99378e-05	26.4515
rs2642438	G	A	-0.013439	0.699877	1	220970028	0.002122	1e-200	9.08822e-05	40.1089
rs2843128	G	A	0.009897	0.51568	1	2315680	0.001938	1e-200	5.90947e-05	26.0794
rs2999559	C	A	-0.011466	0.258469	1	151997199	0.002234	1e-200	5.96907e-05	26.3424
rs336605	T	G	-0.0111	0.725833	3	18656350	0.002191	1e-200	5.81582e-05	25.6661
rs34560261	T	C	0.013552	0.170233	15	90734426	0.002657	1e-200	5.89485e-05	26.0149
rs34871842	A	G	0.018981	0.084262	19	58353003	0.003494	1e-200	6.68711e-05	29.5114
rs3745535	C	A	0.010447	0.644836	19	51520487	0.002035	1e-200	5.97177e-05	26.3544
rs3761077	T	G	0.017336	0.111472	19	19325963	0.0031	1e-200	7.08628e-05	31.2732
rs3814995	T	C	-0.014733	0.31224	19	36342212	0.002109	1e-200	0.000110575	48.8008
rs3817588	C	T	0.014713	0.196648	2	27731212	0.002469	1e-200	8.04638e-05	35.5106
rs4364259	A	G	0.015798	0.205042	4	15892159	0.002422	1e-200	9.64027e-05	42.5455
rs4466239	G	A	0.01098	0.623846	6	22755139	0.002023	1e-200	6.67512e-05	29.4585
rs4479935	T	G	0.013653	0.361712	6	57239796	0.002635	1e-200	6.08336e-05	26.8468
rs4553272	T	C	-0.01036	0.477296	10	21838380	0.001958	1e-200	6.34368e-05	27.9958
rs4631704	T	C	0.010978	0.607801	1	230293530	0.002012	1e-200	6.74584e-05	29.7707
rs4663871	A	G	-0.018796	0.227469	2	234581587	0.002313	1e-200	0.00014962	66.0355
rs4971020	C	T	0.010532	0.647293	1	150522242	0.002036	1e-200	6.06338e-05	26.7586
rs512083	C	T	0.009979	0.460665	1	46027355	0.001948	1e-200	5.94628e-05	26.2418
rs513533	G	A	-0.020039	0.10331	11	116519358	0.003224	1e-200	8.75385e-05	38.6331
rs56059718	A	C	-0.012535	0.190606	15	38836777	0.002474	1e-200	5.817e-05	25.6713
rs56158152	T	G	0.01084	0.355036	16	84734147	0.002114	1e-200	5.95796e-05	26.2934
rs6018088	A	C	-0.015435	0.116383	20	35998625	0.003044	1e-200	5.82604e-05	25.7112
rs60500353	T	C	0.01532	0.155933	1	62898984	0.00273	1e-200	7.13569e-05	31.4913
rs60954647	C	T	-0.01004	0.547446	11	116566933	0.001947	1e-200	6.02538e-05	26.5909
rs62215568	A	G	0.035014	0.022525	20	52632984	0.006609	1e-200	6.36003e-05	28.0679
rs62299542	A	G	0.023662	0.130654	4	69633226	0.002932	1e-200	0.000147566	65.1288
rs62493791	G	T	0.01207	0.242342	8	9168897	0.002297	1e-200	6.25663e-05	27.6115
rs62568181	C	T	0.016228	0.103659	9	107645674	0.003192	1e-200	5.85671e-05	25.8465
rs673335	C	T	0.016497	0.159816	11	75450576	0.00264	1e-200	8.84787e-05	39.0481
rs6750649	G	T	-0.010261	0.609116	2	148353141	0.002006	1e-200	5.9288e-05	26.1647
rs68033110	A	G	-0.011617	0.246909	18	57914679	0.002294	1e-200	5.811e-05	25.6448
rs6985620	C	T	0.010643	0.664576	8	59370159	0.002061	1e-200	6.04256e-05	26.6668
rs7027254	C	T	0.014431	0.146987	9	125605840	0.002774	1e-200	6.13237e-05	27.0631
rs71637008	T	C	-0.012431	0.216404	3	151788742	0.002407	1e-200	6.04378e-05	26.6721
rs7189954	T	C	-0.010407	0.361424	16	79735047	0.002034	1e-200	5.93196e-05	26.1786
rs72651860	A	G	-0.113727	0.010334	4	72492037	0.010222	1e-200	0.00028042	123.781
rs72680100	G	A	-0.026781	0.039394	14	50512347	0.005057	1e-200	6.35499e-05	28.0457
rs7297538	C	T	0.010802	0.356913	12	33693438	0.002032	1e-200	6.40336e-05	28.2591
rs7330	A	C	-0.011137	0.588081	12	12874917	0.002013	1e-200	6.93575e-05	30.6088
rs73576717	T	C	-0.014772	0.331775	19	48352848	0.002085	1e-200	0.000113734	50.1955
rs7419651	A	G	-0.01788	0.119167	2	101417047	0.003005	1e-200	8.02206e-05	35.4033
rs74342059	T	C	0.030593	0.034197	11	13390072	0.005458	1e-200	7.11903e-05	31.4178
rs7511513	T	C	-0.010402	0.343295	22	50841035	0.002064	1e-200	5.75525e-05	25.3988
rs75865451	A	G	-0.016308	0.104592	6	25588285	0.003176	1e-200	5.97433e-05	26.3656
rs76183418	C	T	0.013077	0.178854	3	47352998	0.002593	1e-200	5.76317e-05	25.4337
rs7640441	A	C	0.013242	0.24076	3	125118082	0.002293	1e-200	7.55686e-05	33.3501
rs7651161	C	T	-0.011027	0.527749	3	48333546	0.001981	1e-200	7.02086e-05	30.9845
rs76935526	T	C	-0.013302	0.178975	2	21386353	0.00254	1e-200	6.21462e-05	27.4261
rs77257135	A	C	0.047954	0.017457	4	72432363	0.007699	1e-200	8.79059e-05	38.7953
rs77885114	A	G	-0.016609	0.102857	1	154974619	0.00329	1e-200	5.77491e-05	25.4855
rs7794142	A	G	0.011397	0.52083	7	106892044	0.001944	1e-200	7.78807e-05	34.3706
rs78117488	T	C	0.021296	0.061968	12	96089917	0.004118	1e-200	6.05999e-05	26.7437
rs7862695	T	C	0.010064	0.411232	9	35766116	0.00198	1e-200	5.8541e-05	25.835
rs7900214	A	G	0.011705	0.278523	10	81965655	0.002182	1e-200	6.52049e-05	28.7761
rs7924820	A	G	-0.023968	0.044041	11	12995734	0.00471	1e-200	5.86774e-05	25.8952
rs7981402	A	G	0.010448	0.340094	13	60676803	0.002055	1e-200	5.85723e-05	25.8488
rs800531	C	T	-0.012752	0.776947	8	116843273	0.002345	1e-200	6.70065e-05	29.5712
rs80067728	G	A	0.05381	0.012649	4	72545970	0.008794	1e-200	8.48381e-05	37.4413
rs80204526	A	C	-0.048218	0.011119	18	47066144	0.00942	1e-200	5.93698e-05	26.2008
rs897438	G	A	-0.011957	0.770945	18	61233124	0.002328	1e-200	5.97761e-05	26.3801
rs942380	G	A	0.011434	0.594833	6	121854778	0.001981	1e-200	7.54865e-05	33.3139
rs9536961	G	A	-0.011759	0.346767	13	55678332	0.00207	1e-200	7.31212e-05	32.2699
rs982890	C	T	0.013959	0.472733	11	13897749	0.001939	1e-200	0.000117429	51.8264
rs9861009	C	T	0.012425	0.721767	3	141654685	0.002185	1e-200	7.32712e-05	32.3361
rs9889884	C	T	0.013186	0.75573	17	66394054	0.002291	1e-200	7.50617e-05	33.1264
rs9926530	G	T	0.022162	0.943324	16	72723613	0.004329	1e-200	5.93871e-05	26.2084
rs9989419	G	A	-0.012128	0.604992	16	56985139	0.001995	1e-200	8.37396e-05	36.9565
rs9998874	G	T	0.026735	0.064461	4	71724362	0.00395	1e-200	0.0001038	45.8104
R2 was calculated using the following formula: (2×EAF×(1-EAF) × beta2)/[(2×EAF×(1-EAF) × beta2) + (2×EAF×(1-EAF) × N×SE2)], where EAF is the effect allele frequency, beta is the estimated effect on adiponectin, Ν is the sample size of the GWAS for the SNP-25(OH)D association and SE is the standard error of the estimated effect.
F statistics were calculated using the following formula: R2(N-2)/(1-R2), where R2 is the proportion of variance in 25(OH)D explained

## Sheet: Supplementary data sheet5
SNPs used to analyze the causal relationship between serum TG levels and 25 (OH) D levels
SNP	Effect_allele	Other_allele	Beta	EAF	Chr	Pos	SE	P value	R2	F statistic
rs1009360	C	T	-0.0184832	0.41859	2	65276049	0.00200785	3.40017e-20	0.000192112	84.7403
rs10152471	A	G	-0.0135209	0.388656	15	101890913	0.00204778	4.00037e-11	9.88433e-05	43.5956
rs10210970	T	C	0.0232557	0.131448	2	28646847	0.00292788	1.99986e-15	0.000143033	63.0885
rs10242866	T	C	0.015793	0.398698	7	17920613	0.00202877	7.00003e-15	0.000137388	60.5985
rs10277582	T	C	-0.0173714	0.118591	7	17284989	0.00308015	1.7e-08	7.21174e-05	31.8071
rs1037117	A	G	0.0172213	0.254798	15	102068658	0.00229153	5.70033e-14	0.000128047	56.4779
rs10405944	C	T	-0.013209	0.483077	19	33728001	0.00201995	6.20012e-11	9.69532e-05	42.7619
rs1043897	T	G	-0.014664	0.415585	1	230416399	0.00201517	3.40017e-13	0.000120054	52.9517
rs1045241	T	C	-0.0206988	0.270943	5	118729286	0.00224699	3.19963e-20	0.000192376	84.8567
rs10513688	A	G	0.0247828	0.097403	3	170727218	0.00334924	1.39991e-13	0.000124137	54.7528
rs1064173	A	G	-0.0213585	0.284399	6	32627480	0.00230298	1.80011e-20	0.000194994	86.012
rs10750766	A	C	0.0193855	0.709959	11	65473798	0.00218742	7.8001e-19	0.000178057	78.5394
rs10773000	T	G	-0.0149294	0.332276	12	123736084	0.0021148	1.69981e-12	0.000112991	49.8361
rs10773049	C	T	-0.0290398	0.39535	12	124506631	0.00203691	4.10015e-46	0.000460669	203.255
rs10775406	G	A	0.0206571	0.759694	17	46197755	0.00232578	6.59933e-19	0.000178842	78.8859
rs1077835	G	A	0.0473668	0.220459	15	58723426	0.00240452	2.19989e-86	0.000879134	388.051
rs10797119	C	T	0.0157113	0.536622	9	92202495	0.00200465	4.60045e-15	0.000139262	61.425
rs10811662	A	G	-0.0154098	0.173212	9	22134253	0.0026291	4.60002e-09	7.78918e-05	34.354
rs10883026	T	C	-0.0144604	0.521569	10	99793865	0.00200472	5.50047e-13	0.000117963	52.0297
rs10899490	T	C	-0.0170082	0.161369	11	78105879	0.00269347	2.69998e-10	9.04063e-05	39.8741
rs11000468	T	C	-0.0148544	0.255269	10	74711376	0.00231748	1.5e-10	9.31501e-05	41.0843
rs11030107	G	A	0.0160418	0.260757	11	27694835	0.00225693	1.20005e-12	0.000114542	50.5205
rs11078597	C	T	0.0191708	0.186613	17	1618363	0.0025513	5.70033e-14	0.000128011	56.4619
rs11100083	C	T	-0.0160248	0.226214	4	157682598	0.00237585	1.50003e-11	0.000103145	45.4931
rs11122450	G	T	-0.0481745	0.611733	1	230301811	0.0020373	1.30017e-123	0.00126625	559.142
rs11187019	G	A	-0.0116437	0.550621	10	94248310	0.00200546	6.4e-09	7.64305e-05	33.7095
rs11206374	A	G	0.0250232	0.224815	1	40048009	0.00237577	6.09958e-26	0.000251486	110.937
rs11240358	A	G	0.0135651	0.394026	1	205070573	0.00202953	2.29985e-11	0.000101288	44.6738
rs1133400	G	A	0.0137462	0.219923	10	134459388	0.00239759	9.80009e-09	7.45296e-05	32.871
rs113344423	A	G	0.0434468	0.060177	10	95316037	0.00428926	4.10015e-24	0.000232592	102.6
rs11600815	A	G	-0.0322469	0.051753	11	14797227	0.00458644	2.09991e-12	0.000112078	49.4336
rs11637681	G	A	0.0125866	0.276291	15	40387971	0.00224251	2e-08	7.14271e-05	31.5026
rs116843064	A	G	-0.226505	0.019327	19	8429323	0.00721009	1e-200	0.0022328	986.898
rs117233107	A	G	-0.0732317	0.015176	12	4328521	0.0086122	1.80011e-17	0.000163925	72.305
rs117287238	A	G	-0.0394324	0.028185	11	15090794	0.00614684	1.40001e-10	9.33056e-05	41.1529
rs117291242	T	C	0.0297851	0.036536	11	380315	0.00528225	1.7e-08	7.20899e-05	31.795
rs117316645	A	G	0.0277821	0.0421	19	45458212	0.00495454	2.1e-08	7.12916e-05	31.4428
rs117431393	G	A	0.0312254	0.035446	17	42355095	0.00537977	6.49995e-09	7.63838e-05	33.6889
rs11746801	A	G	-0.0123657	0.637069	5	55990342	0.00207937	2.69998e-09	8.01834e-05	35.3649
rs11904650	G	A	0.0410641	0.020999	2	119745127	0.00692419	2.99999e-09	7.97439e-05	35.171
rs12185242	C	A	0.0175265	0.454836	17	47407071	0.00199898	1.80011e-18	0.000174278	76.8726
rs12424054	A	G	0.0191212	0.232437	12	107186747	0.00235346	4.49987e-16	0.000149657	66.0108
rs12446515	T	C	-0.0334207	0.322889	16	56987015	0.00213589	3.50026e-55	0.000554853	244.834
rs12475332	G	T	-0.0140007	0.260988	2	227232047	0.00225386	5.19996e-10	8.7489e-05	38.5872
rs12504746	T	C	-0.0152674	0.192857	4	39646631	0.00252148	1.40001e-09	8.31244e-05	36.6621
rs12530679	G	A	-0.0121299	0.48466	7	106632113	0.00201682	1.79999e-09	8.20144e-05	36.1725
rs12669911	C	A	-0.0118536	0.614026	7	32262377	0.00205405	7.90005e-09	7.55077e-05	33.3025
rs12880341	C	T	0.0209696	0.159023	14	64236191	0.00273647	1.80011e-14	0.000133133	58.7215
rs12902047	C	A	-0.0129253	0.313907	15	41915522	0.00214533	1.7e-09	8.23006e-05	36.2987
rs12926107	G	A	0.0126364	0.454903	16	88004092	0.0020014	2.69998e-10	9.03827e-05	39.8636
rs12928099	A	C	-0.0282116	0.296442	16	15150505	0.00218133	2.90001e-38	0.000379135	167.267
rs12948505	T	C	0.0138887	0.194119	17	464962	0.00251214	3.2e-08	6.93028e-05	30.5656
rs13066793	G	A	-0.0224583	0.090095	3	87037543	0.00347278	1e-10	9.48208e-05	41.8213
rs13101504	G	T	0.0195598	0.412851	4	69446344	0.00240753	4.49987e-16	0.000149646	66.006
rs13107325	T	C	0.0300749	0.074905	4	103188709	0.00377743	1.69981e-15	0.000143714	63.389
rs13108218	G	A	-0.0305169	0.614859	4	3443931	0.00205811	9.70063e-50	0.000498279	219.858
rs13118477	A	G	0.0149897	0.392654	4	89704367	0.00203847	1.9002e-13	0.000122594	54.0724
rs13269725	G	A	0.0349878	0.078416	8	72459889	0.0036804	1.99986e-21	0.00020488	90.3735
rs13354321	C	T	-0.0154305	0.409787	5	157925297	0.00201429	1.9002e-14	0.000133047	58.6832
rs13389219	T	C	-0.0376242	0.392551	2	165528876	0.00202704	6.59933e-77	0.000780578	344.515
rs1340819	C	A	-0.0121655	0.345011	13	29145323	0.00209472	6.29999e-09	7.64752e-05	33.7292
rs134551	T	C	-0.0116536	0.335438	22	28807625	0.00211111	3.40001e-08	6.90898e-05	30.4717
rs1347188	G	A	0.0139021	0.245797	4	124743259	0.00231385	1.89998e-09	8.18466e-05	36.0984
rs138191773	A	G	-0.0471717	0.017021	6	72522321	0.00791884	2.59998e-09	8.04546e-05	35.4844
rs139386986	T	C	-0.0216903	0.092129	12	34821442	0.0035608	1.09999e-09	8.41289e-05	37.1051
rs139974673	C	T	0.143073	0.026131	15	44027885	0.00623867	2.19786e-116	0.00119113	525.932
rs140107293	G	A	-0.0227003	0.154707	10	5267191	0.00275296	1.59993e-16	0.000154149	67.9926
rs140288	A	G	-0.0132623	0.566711	22	24335977	0.00200841	4.00037e-11	9.88634e-05	43.6045
rs1420384	T	G	-0.01279	0.66699	2	171583876	0.00210534	1.2e-09	8.3677e-05	36.9058
rs143076454	A	G	0.0403999	0.018647	16	921179	0.00735364	3.89996e-08	6.8434e-05	30.1824
rs145947882	C	A	0.137333	0.025952	17	41809207	0.0063668	3.39625e-103	0.00105389	465.27
rs1473886	T	G	-0.0181218	0.477624	2	20368519	0.00198519	6.90081e-20	0.000188913	83.3291
rs148827772	G	A	0.0465516	0.022544	4	110766064	0.00710636	5.70033e-11	9.72922e-05	42.9114
rs149142833	T	C	0.0169358	0.156359	20	32188142	0.00276509	9.09997e-10	8.50553e-05	37.5138
rs149778057	C	A	-0.0157568	0.32832	13	31007805	0.0022259	1.50003e-12	0.000113611	50.1098
rs150419156	A	G	-0.0505491	0.015259	2	27744937	0.00847063	2.39999e-09	8.07432e-05	35.6118
rs150423652	T	G	0.285824	0.006675	11	116603816	0.0122924	1.39959e-119	0.00122444	540.657
rs150460588	C	T	0.0326952	0.044425	15	57023457	0.00484966	1.59993e-11	0.00010305	45.451
rs150555490	T	C	-0.0384234	0.056868	11	116697081	0.00427544	2.49977e-19	0.000183103	80.7659
rs150564454	A	G	-0.101751	0.011556	8	19972140	0.00963178	4.40048e-26	0.000252988	111.6
rs151235402	T	C	0.0521833	0.015827	20	569164	0.00815144	1.5e-10	9.2918e-05	40.9819
rs1544980	C	T	0.0238704	0.198644	8	10677981	0.00248513	7.59976e-22	0.000209159	92.2612
rs17184382	C	A	-0.0219251	0.425367	15	63792486	0.00201039	1.10002e-27	0.000269619	118.938
rs17326656	T	G	0.0174394	0.238472	2	48962291	0.00233365	7.8001e-14	0.000126614	55.8457
rs174566	G	A	0.0485019	0.34974	11	61592362	0.00207982	2.79898e-120	0.00123162	543.831
rs17585887	C	T	-0.0285849	0.591074	6	139835498	0.00201656	1.29987e-45	0.000455406	200.932
rs1760801	A	G	-0.0202981	0.295768	1	154259650	0.00218442	1.50003e-20	0.000195749	86.3449
rs1799831	T	C	0.024506	0.156029	7	44199142	0.00273953	3.69999e-19	0.000181409	80.0186
rs1801689	C	A	-0.06613	0.030543	17	64210580	0.00577722	2.39994e-30	0.000297013	131.026
rs1835346	G	A	-0.0391877	0.023874	6	161162290	0.00654659	2.19999e-09	8.12418e-05	35.8317
rs186413375	C	A	0.037979	0.083486	6	32525981	0.00423249	2.90001e-19	0.000182541	80.518
rs186696265	T	C	-0.104318	0.014693	6	161111700	0.00828522	2.39994e-36	0.000359335	158.529
rs188247550	T	C	-0.134286	0.013117	19	19396616	0.00913128	5.90065e-49	0.000490152	216.27
rs193735	A	G	0.0329807	0.036665	5	130672958	0.00529922	4.90004e-10	8.7822e-05	38.7341
rs1938566	T	C	-0.0212127	0.834537	1	98478981	0.00267054	1.99986e-15	0.000143047	63.0945
rs2043085	C	T	-0.0308028	0.612184	15	58680954	0.00204157	1.9002e-51	0.000515909	227.641
rs2068888	A	G	-0.0318216	0.450732	10	94839642	0.00199589	3.19963e-57	0.000576058	254.196
rs2070341	T	C	0.0113012	0.60309	14	24545375	0.00203413	2.80001e-08	6.99853e-05	30.8667
rs2081687	C	T	-0.0261379	0.663201	8	59388565	0.00209126	7.59976e-36	0.000354093	156.215
rs2092203	T	C	0.0136756	0.481154	20	39858545	0.00199323	6.79986e-12	0.000106728	47.0734
rs2131311	G	A	-0.0124181	0.714636	1	40435999	0.00222753	2.5e-08	7.04658e-05	31.0786
rs2131919	G	A	0.0173511	0.164266	9	95283887	0.00268396	1e-10	9.47559e-05	41.7927
rs213494	T	C	0.0156106	0.648345	1	54877103	0.00207578	5.50047e-14	0.000128223	56.5555
rs2137557	C	T	0.0117624	0.645612	3	188439236	0.00208003	1.6e-08	7.25048e-05	31.978
rs2187114	A	G	-0.0185151	0.101024	18	70517838	0.00330375	2.1e-08	7.12119e-05	31.4077
rs2237029	A	G	-0.0139399	0.601353	4	55535336	0.00204019	8.30042e-12	0.000105847	46.6849
rs2240466	A	G	-0.122769	0.122916	7	72856269	0.00301848	1e-200	0.00373698	1654.24
rs2240533	C	T	-0.0129897	0.309898	14	71541026	0.00215234	1.6e-09	8.25822e-05	36.4229
rs2244278	A	C	-0.0269912	0.120553	9	107661129	0.00306133	1.20005e-18	0.000176235	77.736
rs2267373	T	C	0.0215638	0.580693	22	38600542	0.00202145	1.39991e-26	0.000257963	113.795
rs2302263	T	C	0.0436112	0.088863	11	64021821	0.00349051	8.00018e-36	0.000353843	156.105
rs2304969	T	G	-0.0161469	0.144932	17	4692559	0.0028501	1.5e-08	7.27733e-05	32.0964
rs2305746	G	A	0.0282544	0.933319	19	35556300	0.0039744	1.20005e-12	0.000114584	50.539
rs2382825	T	C	-0.0134774	0.622954	2	219184275	0.00204919	4.79954e-11	9.80733e-05	43.2559
rs2407278	G	A	-0.0339449	0.030154	8	37399290	0.00581961	5.39995e-09	7.71389e-05	34.022
rs2487294	T	G	0.0183191	0.723477	10	113937941	0.00222084	1.59993e-16	0.00015426	68.0412
rs2519093	T	C	-0.021158	0.184548	9	136141870	0.00256189	1.50003e-16	0.000154635	68.2066
rs2699805	A	G	-0.0201313	0.399672	7	26394297	0.00203748	5.10035e-23	0.000221313	97.6236
rs275184	G	T	-0.0173487	0.162051	15	39444679	0.00275263	2.90001e-10	9.00627e-05	39.7225
rs2773469	G	A	-0.0188717	0.733286	10	115798895	0.00225426	5.70033e-17	0.000158888	70.0829
rs278981	C	T	0.0125871	0.758155	4	40428010	0.00229058	3.89996e-08	6.84662e-05	30.1966
rs28383314	C	T	0.0379005	0.624109	6	32587213	0.00204671	1.50003e-76	0.000776936	342.906
rs28577186	A	G	-0.0163428	0.664571	16	4488191	0.00211672	1.20005e-14	0.000135149	59.6107
rs2925979	C	T	-0.0322092	0.699976	16	81534790	0.00217095	8.49963e-50	0.000498872	220.119
rs2937124	T	C	-0.0182561	0.362769	16	69862109	0.00212336	8.10028e-18	0.000167587	73.9208
rs2943645	T	C	0.0402918	0.646594	2	227099180	0.00207151	2.90001e-84	0.000857102	378.318
rs2983896	A	G	0.0137912	0.21474	6	97029871	0.00242177	1.2e-08	7.35279e-05	32.4292
rs308	G	T	-0.159413	0.020597	8	19817476	0.00698442	2.60016e-115	0.00117983	520.937
rs3103310	G	A	0.0202549	0.241785	3	12473045	0.00236652	1.10002e-17	0.000166078	73.2551
rs320369	G	A	-0.0125327	0.683292	1	118143517	0.00214567	5.19996e-09	7.73527e-05	34.1163
rs325485	G	A	-0.0117435	0.602889	5	103995368	0.00204042	8.60003e-09	7.5105e-05	33.1249
rs326222	C	T	0.0252203	0.697957	11	47259668	0.00215698	1.39991e-31	0.000309898	136.712
rs343	A	C	-0.141493	0.083129	8	19810787	0.00361052	1e-200	0.00347029	1535.78
rs34682685	A	G	0.0337428	0.104198	16	72096227	0.00326987	5.79963e-25	0.000241403	106.488
rs35763453	C	T	0.02845	0.058647	12	46215895	0.00435137	6.20012e-11	9.69206e-05	42.7475
rs36043408	A	G	-0.0128072	0.502153	1	203511492	0.00198554	1.09999e-10	9.43313e-05	41.6053
rs3731696	G	A	0.0218939	0.121188	2	203431804	0.00303176	5.10035e-13	0.000118236	52.15
rs3758413	C	T	0.0111232	0.417724	10	17268839	0.00201767	3.50002e-08	6.89088e-05	30.3919
rs3775228	T	C	0.0338197	0.399717	4	87985166	0.00203602	5.79963e-62	0.000625244	275.914
rs3808477	T	C	-0.0133854	0.279294	8	116670347	0.00220342	1.2e-09	8.36715e-05	36.9034
rs3814883	T	C	0.0148926	0.482498	16	29994922	0.00199657	8.69961e-14	0.000126143	55.6378
rs3820897	C	T	0.0197269	0.819861	2	3642361	0.00260304	3.50026e-14	0.00013021	57.432
rs3860846	T	C	0.0297027	0.27531	8	126631687	0.00224011	4.00037e-40	0.000398498	175.813
rs394872	T	C	0.0111807	0.536237	21	46582100	0.00200285	2.39999e-08	7.06571e-05	31.163
rs3974807	T	C	0.0159776	0.189267	11	49161967	0.00253125	2.80001e-10	9.03357e-05	39.8429
rs4128205	C	A	0.0115011	0.509173	2	165467068	0.00199472	8.10009e-09	7.53751e-05	33.244
rs4134963	T	C	-0.0189544	0.189878	6	20486798	0.00254235	8.99912e-14	0.00012602	55.5837
rs41785	A	C	-0.0150445	0.417487	7	116486020	0.00201492	8.19974e-14	0.000126395	55.7491
rs4253750	C	T	0.0177576	0.214455	22	46613852	0.00243701	3.19963e-13	0.000120378	53.0948
rs4471666	G	T	-0.022461	0.069488	16	85198965	0.00396699	1.5e-08	7.26859e-05	32.0578
rs4665972	C	T	-0.10025	0.604587	2	27598097	0.00203577	1e-200	0.00546859	2424.99
rs4675812	A	G	-0.0142305	0.587882	2	242395674	0.00201176	1.50003e-12	0.000113445	50.0364
rs4731701	T	C	-0.0325803	0.493088	7	130430930	0.00198921	2.70023e-60	0.000607898	268.254
rs4761234	C	T	-0.0140236	0.484365	12	69732105	0.00199376	1.99986e-12	0.000112168	49.4733
rs4765148	T	G	-0.0251537	0.312686	12	124478637	0.0021456	9.70063e-32	0.000311542	137.437
rs480823	C	T	0.15572	0.078996	11	116525730	0.00371974	1e-200	0.0039581	1752.51
rs483082	T	G	0.0862119	0.23535	19	45416178	0.00234474	1e-200	0.00305606	1351.9
rs483808	T	C	-0.0136636	0.701973	19	7957481	0.00218517	4e-10	8.86476e-05	39.0983
rs4841580	C	T	-0.0245383	0.434941	8	11517977	0.00200093	1.39991e-34	0.000340897	150.391
rs4969179	G	T	-0.0177529	0.60445	17	76391454	0.00203649	2.80027e-18	0.000172284	75.9927
rs4976033	G	A	0.0177909	0.402122	5	67714246	0.00205178	4.30031e-18	0.000170453	75.1852
rs499293	A	G	-0.0117912	0.65807	11	30504660	0.00208902	1.7e-08	7.22346e-05	31.8588
rs55646464	T	G	0.0121913	0.300087	5	173324971	0.00217016	1.89998e-08	7.15535e-05	31.5584
rs55767272	C	A	-0.0282011	0.065077	10	63702572	0.00403602	2.80027e-12	0.000110694	48.8229
rs56397607	G	A	0.0174851	0.182538	10	114042643	0.00257608	1.10002e-11	0.000104452	46.0697
rs58542926	T	C	-0.103184	0.074608	19	19379549	0.00378074	5.29663e-164	0.0016861	744.851
rs6028716	A	G	-0.0128217	0.258428	20	38547459	0.00228302	2e-08	7.15132e-05	31.5406
rs6073958	C	T	0.0556952	0.198674	20	44551855	0.00249344	1.59956e-110	0.00113004	498.926
rs60856912	T	G	0.0248329	0.162906	17	65892343	0.00270829	4.79954e-20	0.000190602	84.0742
rs61729990	A	C	-0.0558488	0.017888	11	117052532	0.00752135	1.10002e-13	0.000125005	55.1359
rs61830291	C	A	0.0287484	0.095791	1	221001142	0.00337913	1.80011e-17	0.000164094	72.3795
rs61905078	C	A	0.199898	0.073841	11	116596309	0.00379494	1e-200	0.00625214	2774.63
rs61993685	C	T	-0.0234087	0.076413	14	100765823	0.00373997	3.89996e-10	8.8823e-05	39.1757
rs62117489	A	C	-0.0427743	0.056432	19	8442202	0.00431389	3.59998e-23	0.000222883	98.3163
rs62128802	T	C	-0.0158746	0.183216	19	48341814	0.00257782	7.39997e-10	8.59822e-05	37.9226
rs62135012	A	G	-0.0117482	0.357929	2	50731010	0.00207507	1.5e-08	7.2676e-05	32.0535
rs62274099	T	C	0.0120882	0.424205	3	156810578	0.00202424	2.30001e-09	8.08555e-05	35.6613
rs62427982	T	C	-0.0133153	0.32217	6	107437166	0.00213196	4.20001e-10	8.84405e-05	39.0069
rs62459095	T	C	-0.0319865	0.061781	7	44267538	0.00426882	6.70039e-14	0.000127294	56.1456
rs62473520	C	T	-0.0211003	0.077998	7	130583442	0.00380118	2.80001e-08	6.98644e-05	30.8133
rs6432622	G	A	-0.0108868	0.490264	2	161340270	0.00198007	3.79997e-08	6.85418e-05	30.23
rs6506033	T	C	-0.0228948	0.072523	18	289209	0.00383903	2.5e-09	8.06383e-05	35.5655
rs6517522	C	T	-0.0129031	0.498138	21	40553845	0.00199242	9.3994e-11	9.50891e-05	41.9396
rs6532798	T	C	0.013792	0.697405	4	100054827	0.00216353	1.79999e-10	9.2137e-05	40.6375
rs6562773	G	A	-0.0120538	0.547533	13	74188935	0.00201057	2e-09	8.14929e-05	35.9424
rs6572807	G	A	0.0124759	0.267065	14	52480621	0.00224899	2.90001e-08	6.97725e-05	30.7728
rs676210	A	G	-0.0735169	0.205293	2	21231524	0.00244968	7.09578e-198	0.00203805	900.645
rs6792725	G	A	-0.0152543	0.692404	3	24520283	0.00221886	6.20012e-12	0.000107158	47.2632
rs67981690	G	A	0.0299225	0.129887	12	21343886	0.00297454	8.30042e-24	0.000229405	101.194
rs6805924	T	G	0.0109684	0.430548	3	69879670	0.00200571	4.49997e-08	6.78057e-05	29.9053
rs684773	C	A	0.0291133	0.766797	3	135956305	0.00234718	2.49977e-35	0.000348726	153.847
rs6882076	C	T	0.0331011	0.634285	5	156390297	0.00206122	4.90004e-58	0.000584424	257.89
rs696825	T	C	-0.0202838	0.252926	9	86583076	0.00228763	7.50067e-19	0.000178236	78.6186
rs698927	C	A	-0.0183059	0.183785	1	93836218	0.00256302	9.20026e-13	0.000115657	51.0125
rs6999569	G	A	-0.0860885	0.470737	8	126475770	0.00198061	1e-200	0.00426561	1889.25
rs7077812	C	T	0.0142284	0.194911	10	81096071	0.00250611	1.40001e-08	7.30846e-05	32.2337
rs7134375	A	C	-0.0171435	0.431174	12	20473758	0.00200504	1.20005e-17	0.00016574	73.1056
rs7135509	C	T	-0.0121338	0.293196	12	22765676	0.00221197	4.09996e-08	6.82262e-05	30.0908
rs71368855	T	C	0.026073	0.115087	19	56087586	0.00312826	7.8001e-17	0.00015749	69.4663
rs7140110	C	T	0.0283172	0.298338	13	114544024	0.00217811	1.20005e-38	0.000383107	169.02
rs71603401	G	A	0.0264991	0.136804	4	18034463	0.00291753	1.10002e-19	0.000187023	82.4954
rs7215055	G	A	0.0389233	0.062892	17	17458353	0.00410062	2.29985e-21	0.000204257	90.0987
rs7239575	C	T	-0.0160767	0.490494	18	21120035	0.00199133	6.79986e-16	0.000147771	65.1787
rs7244	A	G	0.0151978	0.174166	5	153800513	0.00261808	6.4e-09	7.64026e-05	33.6972
rs72555385	G	A	0.0653776	0.048975	7	73123473	0.0046178	1.69981e-45	0.000454293	200.441
rs72603744	C	A	-0.0125232	0.315623	7	75647167	0.00213684	4.60002e-09	7.78751e-05	34.3467
rs72644085	C	T	-0.0196036	0.146036	5	55783832	0.00281241	3.19963e-12	0.000110157	48.5861
rs7274718	A	G	0.0159491	0.598516	20	56113783	0.00202919	3.80014e-15	0.000140059	61.7767
rs72784786	A	G	0.0263468	0.060638	2	28489549	0.00416714	2.59998e-10	9.06329e-05	39.974
rs72801474	A	G	-0.0307938	0.091843	5	132444128	0.00344154	3.59998e-19	0.000181505	80.0606
rs729761	G	T	0.0177868	0.711859	6	43804571	0.00221435	9.49948e-16	0.00014628	64.521
rs73025562	A	G	0.0138633	0.245879	6	160562481	0.00231292	2e-09	8.14559e-05	35.9261
rs7308584	A	G	0.0149992	0.184436	12	6706744	0.00256911	5.30005e-09	7.72828e-05	34.0854
rs7400002	G	A	0.0139701	0.230609	13	114524944	0.00236663	3.59998e-09	7.90041e-05	34.8447
rs74090351	A	G	-0.0250097	0.068143	1	61705898	0.00393658	2.1e-10	9.15134e-05	40.3624
rs742036	A	G	-0.0143632	0.375259	16	960725	0.00205112	2.49977e-12	0.000111178	49.0364
rs7424120	T	C	-0.0123561	0.601724	2	59313974	0.00203065	1.2e-09	8.39464e-05	37.0246
rs75268115	G	A	-0.0207435	0.084699	11	18301915	0.0035798	6.80002e-09	7.61306e-05	33.5772
rs75609851	A	G	-0.199116	0.01048	8	19871080	0.0100401	1.59993e-87	0.000891035	393.309
rs75721796	A	G	0.0210491	0.214459	7	150296604	0.00245993	1.20005e-17	0.000165995	73.2183
rs77009508	G	A	0.0450912	0.073734	6	161004972	0.00379997	1.80011e-32	0.000319176	140.806
rs7704653	G	A	0.0157533	0.723029	5	90255685	0.00224582	2.29985e-12	0.000111555	49.203
rs7714361	C	A	0.0138858	0.233667	5	112490629	0.00236622	4.39997e-09	7.80806e-05	34.4373
rs7786339	T	C	0.016328	0.168936	7	72139093	0.00265352	7.59994e-10	8.58479e-05	37.8634
rs78058190	A	G	0.0816071	0.05045	2	219699999	0.00510649	1.69981e-57	0.000578769	255.393
rs7847285	C	T	-0.0116104	0.589213	9	13723175	0.00202626	1e-08	7.44419e-05	32.8324
rs78484485	A	G	-0.0758529	0.054016	11	116598065	0.00439863	1.20005e-66	0.000673849	297.377
rs78588343	A	G	-0.0155231	0.176216	6	7249460	0.0026035	2.5e-09	8.06032e-05	35.55
rs7861679	T	C	0.0122025	0.696815	9	123375589	0.00216741	1.79999e-08	7.18671e-05	31.6967
rs79153732	T	C	0.0773626	0.017389	8	19662937	0.00758596	1.99986e-24	0.000235768	104.001
rs79287178	A	G	0.0500946	0.031151	3	172294500	0.00600435	7.19946e-17	0.000157807	69.6062
rs79357714	G	A	-0.0289463	0.045724	11	116902639	0.00476453	1.2e-09	8.36865e-05	36.91
rs7947951	G	A	0.0193777	0.689254	11	13356030	0.00214074	1.39991e-19	0.000185755	81.936
rs80276949	A	G	0.0457563	0.022677	10	52373245	0.00669008	8.00018e-12	0.000106057	46.7775
rs8102873	T	C	0.0123302	0.584919	19	57488423	0.00201474	9.40005e-10	8.49202e-05	37.4542
rs8126001	T	C	-0.0163778	0.489576	20	62711459	0.00199681	2.39994e-16	0.000152517	67.2722
rs867939	A	G	-0.0136048	0.57621	18	19911690	0.00202516	1.80011e-11	0.000102321	45.1298
rs880315	C	T	-0.011772	0.340211	1	10796866	0.00210497	2.19999e-08	7.09126e-05	31.2757
rs921971	C	T	0.01565	0.265901	18	57861663	0.00225602	4.00037e-12	0.000109104	48.1217
rs9373056	T	C	-0.0122839	0.320263	6	133797208	0.00212321	7.19996e-09	7.58926e-05	33.4722
rs9376511	G	A	-0.0154993	0.203288	6	140611419	0.00246511	3.2e-10	8.9631e-05	39.5321
rs9425589	A	G	-0.0137618	0.566781	1	172355276	0.00200182	6.20012e-12	0.000107152	47.2605
rs9436661	G	T	-0.0777322	0.352919	1	62904575	0.00207793	1e-200	0.00316308	1399.39
rs9561643	C	A	0.0167149	0.314726	13	95253131	0.00214481	6.4998e-15	0.000137694	60.7334
rs9584870	C	T	-0.0123562	0.366179	13	99245866	0.00210377	4.30002e-09	7.82141e-05	34.4962
rs970069	T	C	0.0162322	0.212039	5	140888248	0.00243455	2.60016e-11	0.00010079	44.4545
rs9831084	C	T	-0.0118516	0.461922	3	37025661	0.00199656	2.90001e-09	7.98914e-05	35.2361
rs9889402	A	G	0.0122827	0.728192	17	73364216	0.00222926	3.59998e-08	6.88307e-05	30.3574
rs9902027	T	C	-0.0151609	0.77437	17	7440984	0.00238645	2.1e-10	9.15063e-05	40.3593
rs998584	A	C	0.0401182	0.482727	6	43757896	0.00198999	2.19989e-90	0.000920718	406.424
R2 was calculated using the following formula: (2×EAF×(1-EAF) × beta2)/[(2×EAF×(1-EAF) × beta2) + (2×EAF×(1-EAF) × N×SE2)], where EAF is the effect allele frequency, beta is the estimated effect on adiponectin, Ν is the sample size of the GWAS for the SNP-TG association and SE is the standard error of the estimated effect.
F statistics were calculated using the following formula: R2(N-2)/(1-R2), where R2 is the proportion of variance in TG explained

## Sheet: Supplementary data sheet6
SNPs used to analyze the causal relationship between serum TC levels and 25 (OH) D levels
SNP	Effect_allele	Other_allele	Beta	EAF	Chr	Pos	SE	P value	R2	F statistic
rs102275	C	T	-0.0660426	0.349784	11	61557803	0.00418036	3.69999e-59	0.00216415	249.582
rs10410835	C	T	0.0415548	0.523084	19	45358353	0.00404678	5.10035e-26	0.000915447	105.442
rs1057558	C	T	-0.0280556	0.220311	7	1062366	0.00482698	7.19996e-10	0.000293473	33.7816
rs1065853	T	G	-0.407134	0.080584	19	45413233	0.00736225	1e-200	0.0258864	3058.06
rs1081105	C	A	0.136691	0.027622	19	45412955	0.0122076	1.10002e-30	0.00108831	125.375
rs10838724	T	G	-0.0261546	0.36878	11	47527052	0.00419093	1.79999e-10	0.000338327	38.9464
rs11127048	A	G	-0.0353702	0.61412	2	27752463	0.00417022	1.69981e-17	0.000624731	71.9365
rs111278137	A	G	-0.113707	0.021615	19	45215081	0.014207	9.09913e-16	0.000556334	64.0563
rs11206517	G	T	0.0851169	0.033009	1	55526428	0.0111899	1.69981e-14	0.000502538	57.8591
rs112875651	A	G	-0.0482053	0.392383	8	126506694	0.00415174	1.69981e-32	0.00117011	134.81
rs11591147	T	G	-0.273043	0.017458	1	55505647	0.0152309	1.39991e-74	0.00278489	321.369
rs11621792	T	C	0.0239578	0.453802	14	24871926	0.0040379	3.59998e-10	0.000305814	35.2026
rs1169292	T	C	0.0278408	0.310508	12	121426478	0.00433611	1.79999e-10	0.000358109	41.2245
rs11749783	C	T	0.0532525	0.374801	5	74626082	0.00412891	8.10028e-39	0.00144341	166.342
rs12151108	A	G	-0.132111	0.119677	19	11197261	0.00614387	2.60016e-104	0.00400184	462.367
rs12740374	T	G	-0.0929409	0.221059	1	109817590	0.00480921	1.69981e-84	0.00323494	373.473
rs1461729	G	A	0.0754733	0.899229	8	9187242	0.00664826	3.29989e-31	0.00111865	128.873
rs1500188	G	A	-0.0242707	0.450398	5	122827953	0.00402644	1.29999e-09	0.000315641	36.3341
rs17699030	G	A	-0.0651514	0.033712	19	11330942	0.0110409	2.19999e-09	0.000302493	34.8202
rs1800961	T	C	-0.0805672	0.030197	20	43042364	0.0116769	2.90001e-12	0.000413513	47.6051
rs1864163	A	G	-0.0465851	0.26131	16	56997233	0.0045502	3.19963e-26	0.000910008	104.816
rs2326077	T	C	-0.0224173	0.663239	8	59385919	0.00423777	4.60002e-08	0.000243105	27.9824
rs2495477	G	A	-0.029019	0.393807	1	55518467	0.00417434	2.09991e-12	0.000419773	48.3261
rs261290	C	T	-0.078138	0.654642	15	58678720	0.00421371	1.50003e-79	0.00297925	343.865
rs2618566	T	G	-0.0219844	0.660287	20	17844684	0.0042221	1.89998e-08	0.000235547	27.1122
rs2642438	G	A	0.0318207	0.703836	1	220970028	0.00437814	5.00035e-14	0.000458827	52.8242
rs2740488	C	A	-0.0425254	0.265313	9	107661742	0.00453947	2.80027e-20	0.000762014	87.7564
rs2792735	A	G	-0.0320407	0.720334	10	113921825	0.00445386	1.59993e-13	0.000449514	51.7515
rs28807203	C	A	-0.10157	0.049209	19	45173951	0.00926956	1.69981e-28	0.00104224	120.062
rs2943650	T	C	-0.0220515	0.644755	2	227105921	0.00417007	3.09999e-08	0.000242936	27.9629
rs35135293	T	C	-0.0246633	0.516746	2	20363666	0.00401709	1.79999e-09	0.00032745	37.694
rs35237252	A	C	0.0323113	0.250607	8	19870271	0.00465699	2.60016e-11	0.000418143	48.1383
rs36018387	T	C	-0.0403666	0.10509	6	35386872	0.00654162	1.29999e-10	0.000330779	38.0773
rs3777411	T	C	-0.0405292	0.150744	6	160476945	0.00558926	6.4003e-13	0.000456706	52.5799
rs4008004	A	C	0.0272269	0.221868	9	15300968	0.00483294	5e-09	0.000275716	31.737
rs4299376	T	G	-0.0428972	0.676279	2	44072576	0.00428182	6.09958e-25	0.000871425	100.368
rs4307732	A	G	0.0364447	0.105928	11	126244955	0.00651417	2.59998e-08	0.000271919	31.2999
rs525028	A	G	-0.035615	0.708552	11	116705516	0.00441909	1.59993e-16	0.000564109	64.952
rs553427	T	C	0.0312099	0.517038	1	234852760	0.00399797	1.20005e-15	0.000529278	60.9394
rs562338	G	A	0.098242	0.819635	2	21288321	0.00519045	3.10027e-83	0.00310343	358.242
rs56325564	A	G	0.0289563	0.482712	17	45766771	0.00402858	7.00003e-14	0.00044874	51.6624
rs58542926	T	C	-0.0982855	0.074402	19	19379549	0.00760933	2.99985e-39	0.00144765	166.832
rs633695	G	A	0.0587261	0.29236	15	58725839	0.00441179	3.59998e-39	0.00153735	177.184
rs653178	T	C	0.0305465	0.51605	12	112007756	0.00400532	3.10027e-15	0.000505169	58.1622
rs6882345	A	G	0.0359238	0.632845	5	156397673	0.00414212	3.69999e-18	0.000653195	75.2162
rs73013176	C	T	-0.127568	0.011282	19	11147526	0.0192153	6.70039e-12	0.000382852	44.0739
rs7707394	A	G	0.0372247	0.357078	5	74472939	0.00416559	3.19963e-19	0.000693451	79.8549
rs77542162	G	A	0.118862	0.022667	17	67081278	0.0134466	4.00037e-18	0.000678538	78.1364
rs77960347	G	A	0.190079	0.013239	18	47109955	0.0174651	7.59976e-28	0.00102822	118.446
rs79220007	C	T	-0.050516	0.076081	6	26098474	0.00754059	1.80011e-11	0.000389839	44.8786
rs80017394	G	A	0.0278221	0.224979	12	9133256	0.004801	1.40001e-08	0.000291741	33.5822
rs8103315	A	C	0.0455886	0.135789	19	45254168	0.00599703	1.10002e-14	0.000501914	57.7873
rs9304381	T	C	0.0483354	0.818411	18	47158234	0.00519129	2.99985e-21	0.000752767	86.6907
R2 was calculated using the following formula: (2×EAF×(1-EAF) × beta2)/[(2×EAF×(1-EAF) × beta2) + (2×EAF×(1-EAF) × N×SE2)], where EAF is the effect allele frequency, beta is the estimated effect on adiponectin, Ν is the sample size of the GWAS for the SNP-TC association and SE is the standard error of the estimated effect.
F statistics were calculated using the following formula: R2(N-2)/(1-R2), where R2 is the proportion of variance in TC explained

## Sheet: Supplementary data sheet7
SNPs used to analyze the causal relationship between serum HDL-C levels and 25 (OH) D levels
SNP	Effect_allele	Other_allele	Beta	EAF	Chr	Pos	SE	P value	R2	F statistic
rs10031010	A	G	0.0138083	0.184617	4	120035180	0.00246597	2.1e-08	7.7616e-05	31.3547
rs10053349	C	T	0.0120071	0.390258	5	78475423	0.00195336	7.90005e-10	9.353e-05	37.7841
rs10233430	C	T	-0.0204944	0.427019	7	1051664	0.00192772	2.09991e-26	0.000279731	113.027
rs1045241	T	C	0.0164171	0.271252	5	118729286	0.00215576	2.60016e-14	0.000143552	57.9949
rs10504477	C	T	-0.0150661	0.412192	8	71338185	0.00193097	6.09958e-15	0.000150683	60.8763
rs10513801	G	T	-0.0303325	0.137151	3	185822353	0.00277034	6.70039e-28	0.000296689	119.88
rs1055582	T	C	0.0140251	0.505231	4	39700173	0.00190973	2.09991e-13	0.000133503	53.9344
rs10750766	A	C	-0.0185663	0.709866	11	65473798	0.00209928	9.20026e-19	0.0001936	78.2182
rs10774439	A	G	0.020513	0.814891	12	6731818	0.00248318	1.39991e-16	0.000168907	68.2401
rs10786114	T	C	0.0238735	0.874851	10	95309022	0.00288231	1.20005e-16	0.000169808	68.6039
rs1083470	A	G	0.0115829	0.615717	2	147871114	0.00195974	3.40001e-09	8.64729e-05	34.933
rs11009262	T	G	-0.0233289	0.057318	10	33448764	0.00409245	1.2e-08	8.0439e-05	32.4952
rs11021232	C	T	-0.0167378	0.18096	11	95320808	0.00248678	1.69981e-11	0.000112138	45.3023
rs11045171	G	A	0.0283661	0.197605	12	20470199	0.00240558	4.30031e-32	0.000344104	139.046
rs111363680	T	C	0.0328171	0.031354	12	124167271	0.00592877	3.09999e-08	7.58435e-05	30.6386
rs11171710	A	G	-0.0114694	0.44814	12	56368078	0.00192933	2.80001e-09	8.74803e-05	35.34
rs112001035	A	G	-0.0466304	0.060492	17	66823805	0.00408312	3.29989e-30	0.00032277	130.422
rs11218738	A	G	0.0234498	0.249489	11	122524951	0.00219817	1.39991e-26	0.000281652	113.803
rs112233856	G	A	-0.0528133	0.028541	16	56432217	0.00579493	8.00018e-20	0.00020558	83.0593
rs112350227	T	C	-0.0319379	0.02764	2	161091633	0.00582274	4.09996e-08	7.44741e-05	30.0854
rs11254464	C	T	0.0127581	0.423107	10	17265447	0.00193081	3.90032e-11	0.000108075	43.6607
rs1132274	A	C	-0.0217809	0.154029	20	17596155	0.00263979	1.59993e-16	0.000168508	68.0786
rs113740515	A	G	0.0377752	0.209452	12	123199410	0.00233951	1.20005e-58	0.000645006	260.712
rs113966472	A	G	0.0324769	0.032408	16	56445194	0.00554864	4.79999e-09	8.48045e-05	34.2589
rs115912456	G	A	0.028084	0.041265	5	82815158	0.0047884	4.49997e-09	8.51491e-05	34.3981
rs116006942	A	G	-0.02987	0.060798	5	53405314	0.00403491	1.29987e-13	0.000135651	54.8025
rs11614202	G	A	0.0227709	0.841919	12	9097523	0.00261356	2.99985e-18	0.000187886	75.909
rs11631178	C	T	0.0211366	0.103811	15	58714787	0.0031235	1.29987e-11	0.000113349	45.7915
rs11640494	A	G	-0.015349	0.456655	16	88029685	0.00189969	6.4998e-16	0.000161586	65.2819
rs11664369	T	C	-0.0229777	0.267061	18	57739072	0.00215861	1.80011e-26	0.000280429	113.309
rs116843064	A	G	0.206178	0.019327	19	8429323	0.0069176	3.39625e-195	0.00219432	888.324
rs116857878	T	C	0.0482826	0.020363	16	57052583	0.00697677	4.49987e-12	0.00011855	47.8928
rs11704977	T	C	0.0147253	0.149996	22	30900128	0.00268902	4.30002e-08	7.42314e-05	29.9873
rs117230571	G	A	-0.0266417	0.076958	13	41689067	0.00363105	2.19989e-13	0.000133254	53.8341
rs117291242	T	C	-0.0315912	0.036567	11	380315	0.00506695	4.49997e-10	9.62226e-05	38.872
rs117762989	T	C	-0.0268923	0.043022	11	62603644	0.00468314	9.29994e-09	8.16255e-05	32.9746
rs117847213	G	A	0.0295589	0.040812	11	111421906	0.0048659	1.2e-09	9.13462e-05	36.9018
rs12045101	T	C	-0.0145519	0.240857	1	110267651	0.00222909	6.70039e-11	0.000105492	42.6169
rs12046972	C	T	-0.0148213	0.564083	1	219673143	0.00191599	1e-14	0.000148116	59.839
rs12205778	A	G	0.0162321	0.258895	6	42914749	0.00217549	8.60003e-14	0.000137802	55.6715
rs12229011	T	C	-0.0259933	0.097467	12	125083714	0.00322614	7.8001e-16	0.000160682	64.9164
rs1225053	C	T	-0.0150376	0.264492	3	131642852	0.00216684	3.90032e-12	0.000119215	48.1616
rs1240820	A	G	0.0131835	0.293164	6	16825137	0.00210043	3.50002e-10	9.75175e-05	39.3952
rs12411732	A	G	-0.0305779	0.145572	10	113977211	0.00274115	6.79986e-29	0.000307961	124.436
rs12462109	T	C	-0.0159539	0.287067	19	52343496	0.00210812	3.80014e-14	0.000141763	57.2718
rs12475332	G	T	0.012897	0.261038	2	227232047	0.0021638	2.5e-09	8.79397e-05	35.5256
rs12575456	A	G	0.0445866	0.321829	11	47326073	0.00203342	1.39959e-106	0.00118882	480.787
rs12686780	T	C	-0.0161688	0.174998	9	95382297	0.00251034	1.2e-10	0.000102689	41.4847
rs1270076	G	A	0.014345	0.776823	15	83511271	0.00228637	3.50002e-10	9.74419e-05	39.3646
rs12705595	A	G	0.0110554	0.37337	7	109103912	0.00198306	2.5e-08	7.6935e-05	31.0796
rs12740811	G	A	-0.0184297	0.094047	1	171416256	0.00326047	1.6e-08	7.909e-05	31.9502
rs12781812	T	G	0.0107203	0.400915	10	101891222	0.00194289	3.40001e-08	7.53641e-05	30.445
rs12921195	A	C	-0.0166869	0.139503	16	4677604	0.00281852	3.2e-09	8.67663e-05	35.0515
rs12926854	G	A	0.0122457	0.269909	16	85951258	0.00213341	9.49992e-09	8.15573e-05	32.947
rs12928099	A	C	0.0214263	0.29612	16	15150505	0.00206787	3.69999e-25	0.000265713	107.361
rs12998038	T	C	0.0131918	0.258702	2	42602387	0.0021847	1.6e-09	9.02537e-05	36.4605
rs13066793	G	A	0.0220769	0.090115	3	87037543	0.00332887	3.29989e-11	0.000108872	43.9825
rs13097947	C	T	0.0159634	0.649315	3	15846011	0.00203024	3.80014e-15	0.000153027	61.8235
rs13107325	T	C	-0.080346	0.074942	4	103188709	0.00362445	6.99842e-109	0.00121506	491.408
rs13111599	G	A	0.0127921	0.737196	4	83917037	0.00216664	3.50002e-09	8.62884e-05	34.8584
rs13137144	A	G	0.0164073	0.461454	4	967445	0.00192431	1.50003e-17	0.000179939	72.6979
rs13144151	G	A	0.0178695	0.850001	4	146403165	0.00270341	3.80014e-11	0.000108152	43.6917
rs13235365	T	C	0.0258181	0.273616	7	6456091	0.00214379	2.09991e-33	0.000358929	145.038
rs13269725	G	A	-0.0259912	0.078342	8	72459889	0.00353253	1.9002e-13	0.000133999	54.1351
rs13379043	C	T	0.0198764	0.28042	14	74250126	0.00216717	4.70002e-20	0.000208199	84.1177
rs13389219	T	C	0.0277324	0.392619	2	165528876	0.00194608	4.49987e-46	0.000502476	203.073
rs138354839	A	C	-0.060325	0.015099	5	180416174	0.00841064	7.39946e-13	0.000127339	51.444
rs1383732	G	A	-0.0152024	0.149969	4	103953389	0.00267698	1.40001e-08	7.98324e-05	32.2502
rs1395221	T	G	-0.0111888	0.397646	4	24626903	0.00195359	1e-08	8.11979e-05	32.8018
rs140064750	C	T	-0.0440664	0.024546	8	19906156	0.00634192	3.69999e-12	0.000119509	48.2805
rs140164052	A	G	-0.0417453	0.031786	16	57542242	0.00540785	1.20005e-14	0.000147497	59.5887
rs140584594	G	A	0.031071	0.729761	1	110232983	0.00212905	3.10027e-48	0.000526975	212.979
rs141062196	A	G	-0.0188553	0.194436	17	495327	0.00241089	5.19996e-15	0.0001514	61.166
rs1411432	C	A	-0.0139757	0.186415	9	16728532	0.00245569	1.29999e-08	8.01761e-05	32.389
rs1412234	C	T	-0.011989	0.327133	9	28410683	0.00203583	3.89996e-09	8.58471e-05	34.6801
rs141440048	T	C	0.0436872	0.017665	1	182328198	0.00756751	7.79992e-09	8.24986e-05	33.3273
rs141469619	G	A	-0.203479	0.009879	11	116714293	0.0101857	8.69961e-89	0.00098698	399.076
rs142288236	T	C	-0.0776969	0.01469	8	19845612	0.00795635	1.59993e-22	0.000236024	95.3625
rs1431659	G	A	0.0127918	0.728463	8	73439070	0.00214104	2.30001e-09	8.83599e-05	35.6953
rs144033177	C	A	-0.05557	0.015822	20	571467	0.0078389	1.39991e-12	0.000124393	50.2537
rs1446585	G	A	0.0167827	0.244295	2	136407479	0.00217146	1.10002e-14	0.000147855	59.7335
rs145947882	C	A	-0.164935	0.026042	17	41809207	0.00609907	4.69894e-161	0.00180714	731.301
rs147627829	A	G	-0.0535763	0.043706	6	34335088	0.00468184	2.49977e-30	0.000324079	130.951
rs150224153	T	C	-0.0934689	0.029665	20	43008981	0.00575879	3.10027e-59	0.000651731	263.433
rs150237291	C	T	0.0453058	0.021799	18	46781014	0.00656295	5.10035e-12	0.000117961	47.6549
rs150844304	C	A	-0.090543	0.025907	15	43726625	0.00599215	1.39991e-51	0.00056491	228.319
rs150861794	T	C	-0.0446978	0.018301	13	109003805	0.00759758	4e-09	8.5677e-05	34.6114
rs1534696	A	C	0.0166573	0.540992	7	26397239	0.0019113	2.90001e-18	0.000187996	75.9538
rs16928809	A	G	-0.0262633	0.093089	11	2936952	0.00329991	1.69981e-15	0.000156786	63.3421
rs17124112	A	C	-0.020798	0.07993	14	88605509	0.00352939	3.79997e-09	8.5958e-05	34.725
rs17326656	T	G	-0.0223923	0.238666	2	48962291	0.00223885	1.50003e-23	0.000247582	100.033
rs174566	G	A	-0.0562241	0.350061	11	61592362	0.00199551	1.1995e-174	0.00196139	793.844
rs1760940	C	A	0.0121791	0.24702	14	20938251	0.0022157	3.89996e-08	7.47921e-05	30.2139
rs1771582	G	T	0.0129458	0.557402	1	161614490	0.00197832	6.00067e-11	0.000105998	42.8216
rs183906992	C	T	0.0294539	0.04275	7	95011948	0.00474735	5.49997e-10	9.52844e-05	38.4929
rs188502504	C	T	-0.0316669	0.03643	5	131121165	0.00510538	5.60003e-10	9.52343e-05	38.4727
rs1955512	A	G	0.0109986	0.575802	14	33175822	0.00197003	2.39999e-08	7.7157e-05	31.1693
rs200573817	A	G	0.0145908	0.755213	12	26463174	0.00221619	4.60045e-11	0.000107295	43.3453
rs201441	G	T	-0.0109672	0.580679	7	101737327	0.0019342	1.40001e-08	7.95855e-05	32.1504
rs202079372	T	C	-0.0109614	0.496313	12	71106648	0.00191818	1.09999e-08	8.08348e-05	32.6551
rs2066714	C	T	0.0465396	0.128622	9	107586753	0.00284369	3.40017e-60	0.000662633	267.842
rs2098368	T	C	-0.0116029	0.54591	7	36269284	0.00192757	1.79999e-09	8.9692e-05	36.2335
rs2098918	T	C	0.0118698	0.45513	4	37151533	0.00191595	5.80003e-10	9.50073e-05	38.381
rs2111216	G	A	0.0213297	0.593934	12	110010151	0.00194338	5.00035e-28	0.000298129	120.463
rs2155220	T	C	-0.0105204	0.437951	11	76266172	0.00191315	3.79997e-08	7.48538e-05	30.2388
rs2159607	T	G	-0.0239454	0.810874	3	52501451	0.00243213	7.19946e-23	0.000239909	96.9323
rs2196808	C	T	0.0128638	0.731961	2	111839021	0.00215716	2.5e-09	8.80269e-05	35.5608
rs2236464	C	T	-0.0155836	0.212102	21	46898174	0.00235595	3.69999e-11	0.000108302	43.7523
rs2237035	T	G	0.0139172	0.385886	4	55526251	0.00195824	1.20005e-12	0.000125025	50.5091
rs2247355	T	C	0.0206138	0.182679	8	103876780	0.00245873	5.10035e-17	0.00017398	70.2898
rs2256609	G	A	-0.0328881	0.189238	22	21925017	0.00244058	2.19989e-41	0.000449341	181.589
rs2268840	C	T	0.0173197	0.22846	3	185931174	0.00226775	2.19989e-14	0.00014438	58.3295
rs2271308	C	T	0.0278808	0.733051	17	37817482	0.002156	2.99985e-38	0.000413822	167.229
rs2290866	T	C	-0.0119226	0.253153	8	105907833	0.00218189	4.60002e-08	7.39135e-05	29.8589
rs2297409	A	G	-0.0333565	0.194635	9	107576246	0.00240571	1e-43	0.000475716	192.253
rs2298214	A	C	-0.01241	0.577365	1	935222	0.00194099	1.6e-10	0.000101189	40.8785
rs2298624	T	C	0.0300361	0.132532	18	47429022	0.00280916	1.10002e-26	0.000282938	114.323
rs2298632	T	C	0.0144252	0.498073	1	23710475	0.00193744	9.70063e-14	0.000137217	55.4351
rs2302263	T	C	-0.0364373	0.088695	11	64021821	0.00335268	1.59993e-27	0.000292322	118.115
rs2307111	C	T	0.0190053	0.394924	5	75003678	0.0019521	2.09991e-22	0.000234597	94.7858
rs2339234	A	G	-0.0118996	0.683004	5	170612546	0.00205717	7.29995e-09	8.28263e-05	33.4597
rs235314	T	C	-0.0177425	0.532212	21	46271452	0.00191993	2.39994e-20	0.000211372	85.3998
rs2362541	G	T	-0.0108666	0.507519	2	30478453	0.00190325	1.09999e-08	8.06939e-05	32.5982
rs2417125	G	A	-0.0131524	0.284014	9	131562232	0.00211658	5.19996e-10	9.55826e-05	38.6134
rs2435307	T	C	0.0162767	0.48634	18	21127910	0.00190927	1.50003e-17	0.000179887	72.6768
rs2516331	A	C	0.0126835	0.375524	1	212416989	0.00196658	1.09999e-10	0.000102965	41.5961
rs2520096	G	A	0.0147205	0.270192	9	136919416	0.00215114	7.70016e-12	0.000115914	46.828
rs254562	G	A	-0.0114752	0.409277	5	134441457	0.00194192	3.40001e-09	8.64371e-05	34.9185
rs2645979	A	G	0.0114281	0.357369	12	84017043	0.00198606	8.70001e-09	8.19611e-05	33.1102
rs2723065	G	A	0.0149623	0.376773	2	65279414	0.00196239	2.39994e-14	0.000143894	58.1332
rs2726111	G	A	-0.0148127	0.667447	7	36179061	0.00202533	2.60016e-13	0.000132403	53.4903
rs2750411	G	T	-0.0108405	0.4919	6	139226630	0.0019091	1.40001e-08	7.98154e-05	32.2433
rs2800710	C	T	-0.0202674	0.51821	6	127452581	0.00190382	1.80011e-26	0.00028048	113.329
rs2804894	A	G	0.0173063	0.734831	10	33647091	0.0021841	2.29985e-15	0.000155409	62.7858
rs2814982	T	C	-0.0275938	0.102216	6	34546560	0.00314209	1.59993e-18	0.00019089	77.1229
rs28362901	A	C	-0.0238891	0.088332	15	74712937	0.00336295	1.20005e-12	0.000124906	50.4611
rs286965	C	T	-0.0134141	0.632135	5	153360230	0.00197553	1.10002e-11	0.000114126	46.1056
rs28746806	C	A	0.0167023	0.333604	6	32633065	0.00204471	3.10027e-16	0.000165157	66.7248
rs2910949	G	T	0.0133996	0.354888	5	39522481	0.00199892	1.99986e-11	0.000111231	44.9356
rs2925979	C	T	0.037299	0.699999	16	81534790	0.00205659	1.59993e-73	0.000813627	328.925
rs2943645	T	C	-0.0434706	0.646663	2	227099180	0.00198833	5.90201e-106	0.0011819	477.983
rs2963468	G	A	-0.0196653	0.235297	5	158003020	0.00226256	3.59998e-18	0.000186982	75.5438
rs2965169	C	A	0.0120831	0.388738	19	45251156	0.00195448	6.29999e-10	9.46091e-05	38.2201
rs3027167	T	C	-0.0124258	0.682038	17	8059117	0.00205083	1.40001e-09	9.08719e-05	36.7102
rs308	G	T	0.12651	0.020639	8	19817476	0.00669305	1.10002e-79	0.000883685	357.272
rs3184504	C	T	0.0265387	0.517322	12	111884608	0.00190452	3.90032e-44	0.000480462	194.172
rs32578	A	G	0.0133235	0.309015	5	149211868	0.00206513	1.09999e-10	0.000103033	41.6236
rs330089	C	T	0.0204692	0.098081	8	9149612	0.00318925	1.40001e-10	0.000101967	41.1929
rs34045894	A	G	-0.0172909	0.15624	10	33967489	0.00262706	4.60045e-11	0.000107233	43.3205
rs343	A	C	0.133778	0.08307	8	19810787	0.00346421	1e-200	0.00367824	1491.28
rs34940374	A	G	-0.0170378	0.182973	7	150331377	0.00247025	5.30029e-12	0.000117754	47.5711
rs36036416	C	T	0.0224884	0.093353	9	19360567	0.00327553	6.59933e-12	0.000116676	47.1359
rs367070	G	A	0.0417949	0.225571	19	54800500	0.00228709	1.29987e-74	0.00082604	333.947
rs367677	G	A	0.0166703	0.239995	14	69273090	0.00224786	1.20005e-13	0.000136135	54.9979
rs3732356	T	G	-0.0299026	0.933782	3	119529113	0.00386524	1e-14	0.000148143	59.8498
rs3745683	A	G	-0.0546353	0.074638	19	11348521	0.00362928	3.19963e-51	0.000560715	226.623
rs3746915	G	A	0.0108813	0.580939	21	43718792	0.00194098	2.1e-08	7.77975e-05	31.428
rs3747973	G	A	0.0141665	0.592542	1	205677148	0.00193802	2.70023e-13	0.000132261	53.4326
rs3768321	T	G	-0.0452296	0.196691	1	40035928	0.00239482	1.50003e-79	0.000882259	356.695
rs3794752	C	T	0.0128326	0.280634	17	53382829	0.00213876	2e-09	8.91141e-05	36
rs3814883	T	C	-0.0153035	0.482467	16	29994922	0.00189151	5.90065e-16	0.000162022	65.4579
rs3924313	A	G	-0.0239168	0.322221	12	125328375	0.00204761	1.59993e-31	0.000337633	136.43
rs4074448	A	G	0.015131	0.589254	15	63888495	0.00196355	1.29987e-14	0.000146983	59.3812
rs41272086	A	G	-0.0567846	0.105505	6	161008646	0.00310319	8.49963e-75	0.000828256	334.844
rs42125	G	A	-0.0398667	0.023208	7	72823777	0.0070049	1.29999e-08	8.01792e-05	32.3903
rs4330777	A	G	-0.0197681	0.474907	16	57235644	0.00189019	1.29987e-25	0.000270696	109.375
rs454968	C	T	0.0110337	0.644812	5	112188456	0.00199469	3.2e-08	7.57423e-05	30.5977
rs4599108	T	C	0.0136654	0.487654	2	85543222	0.00192434	1.20005e-12	0.000124826	50.4288
rs460428	C	T	-0.0143462	0.230673	22	29970989	0.00226779	2.5e-10	9.90615e-05	40.019
rs4614	G	A	-0.0178217	0.406222	11	118952371	0.00193829	3.80014e-20	0.000209242	84.5393
rs4650994	A	G	-0.018056	0.531842	1	178515312	0.00190061	2.09991e-21	0.000223378	90.2516
rs4691379	T	C	0.0118717	0.318939	4	157706904	0.00204326	6.19998e-09	8.35646e-05	33.758
rs4803773	G	A	0.0400846	0.498722	19	45444742	0.00199508	8.69961e-90	0.000998345	403.675
rs4804101	T	G	-0.0139042	0.438994	19	7220745	0.00192656	5.30029e-13	0.000128929	52.0865
rs4855582	T	C	0.0111652	0.429621	3	108867705	0.00192369	6.49995e-09	8.33886e-05	33.6869
rs4871603	T	C	0.0360061	0.653471	8	126480367	0.00199228	5.19996e-73	0.000807942	326.625
rs4871624	G	T	-0.020416	0.286726	8	126629328	0.00211032	3.90032e-22	0.000231646	93.5928
rs4875043	C	A	-0.0149745	0.216821	8	144496772	0.0023285	1.29999e-10	0.000102374	41.3571
rs4899251	T	C	-0.0232048	0.942012	14	69149814	0.0041399	2.1e-08	7.77718e-05	31.4177
rs4917675	C	T	0.014562	0.254595	10	115799477	0.00219637	3.40017e-11	0.000108809	43.9571
rs4969141	T	C	0.0296373	0.489676	17	76391653	0.00191152	3.19963e-54	0.000594759	240.391
rs549058	T	G	0.0171095	0.120319	13	51201045	0.00293694	5.69994e-09	8.40094e-05	33.9377
rs554146	C	A	0.0127257	0.704992	19	7962429	0.00211531	1.79999e-09	8.95893e-05	36.192
rs55781197	G	A	0.0587349	0.115034	16	67940350	0.00295144	4.00037e-88	0.000979442	396.025
rs557933	C	A	0.0152472	0.520349	1	234853268	0.00190783	1.29987e-15	0.000158093	63.8703
rs55935382	A	C	0.01764	0.32503	7	50289669	0.00203822	4.90004e-18	0.000185393	74.9019
rs564832	C	T	-0.011708	0.315005	11	30418246	0.00205455	1.2e-08	8.03854e-05	32.4736
rs58298943	T	C	0.0201986	0.084318	12	57391292	0.00342748	3.79997e-09	8.59677e-05	34.7289
rs59104589	T	C	0.0150155	0.358286	2	242237902	0.0019816	3.50026e-14	0.000142123	57.4177
rs59781045	T	C	0.074037	0.068117	11	117095283	0.0037879	4.49987e-85	0.000944865	382.031
rs6018652	A	G	0.0259271	0.792888	20	46340974	0.0023605	4.60045e-28	0.000298573	120.642
rs6059958	T	C	0.0146541	0.170742	20	30143278	0.00255516	9.69996e-09	8.14192e-05	32.8912
rs6073958	C	T	-0.0609299	0.198804	20	44551855	0.00239207	4.10204e-143	0.0016036	648.8
rs6075860	A	G	-0.0128	0.56549	20	21910266	0.00192763	3.10027e-11	0.000109145	44.0931
rs6123685	A	G	0.0159783	0.254745	20	55836040	0.0021911	2.99985e-13	0.000131631	53.1783
rs6142206	A	G	-0.0161106	0.42072	20	33212055	0.00193468	8.30042e-17	0.000171637	69.3431
rs61435086	C	T	0.089343	0.012312	8	19910292	0.00862169	3.69999e-25	0.000265767	107.383
rs61596977	T	C	-0.016225	0.140363	8	95997165	0.00273721	3.09999e-09	8.69752e-05	35.1359
rs61748951	A	C	-0.0361204	0.024073	1	156038058	0.00640878	1.7e-08	7.86321e-05	31.7652
rs61805075	A	G	-0.0257183	0.328694	1	182136401	0.00202534	6.00067e-37	0.000399021	161.245
rs62117487	G	A	0.0457487	0.057038	19	8424060	0.00411744	1.10002e-28	0.000305527	123.453
rs62331150	T	G	-0.0129532	0.205141	4	106069013	0.00236408	4.30002e-08	7.43152e-05	30.0212
rs62428831	C	T	0.0178151	0.141547	6	143247161	0.00275536	1e-10	0.00010348	41.804
rs635769	C	T	0.0197069	0.628046	6	139831981	0.00196961	1.39991e-23	0.00024777	100.109
rs6460894	C	T	-0.0121653	0.339247	7	12247330	0.00201452	1.6e-09	9.02699e-05	36.467
rs6693842	C	T	0.013664	0.364844	1	66078405	0.00199336	7.10068e-12	0.000116309	46.9875
rs6705285	T	G	0.0115225	0.609068	2	66709468	0.00191933	1.89998e-09	8.92145e-05	36.0406
rs6762415	G	T	-0.0108964	0.535292	3	133478557	0.00191344	1.2e-08	8.02752e-05	32.4291
rs680321	C	T	0.0108517	0.456556	18	29797958	0.00191658	1.5e-08	7.93573e-05	32.0582
rs6824451	A	G	-0.0200444	0.464071	4	89723065	0.00191167	1e-25	0.000272096	109.941
rs686030	A	C	0.0498241	0.858823	9	15304782	0.00273951	6.4998e-74	0.000818196	330.774
rs689183	T	G	-0.0158298	0.751408	11	110012143	0.00220903	7.70016e-13	0.000127108	51.3506
rs6934962	T	C	0.0161905	0.40151	6	116322349	0.00194099	7.29962e-17	0.000172218	69.578
rs6939861	A	G	-0.0141972	0.261916	6	41703041	0.00219368	9.70063e-11	0.00010368	41.8848
rs7036107	G	A	-0.0122524	0.51098	9	92177897	0.00194377	2.90001e-10	9.83535e-05	39.7329
rs703966	A	G	0.0156949	0.418881	10	80954251	0.00193455	4.90004e-16	0.000162917	65.8196
rs7158166	C	T	0.0140932	0.593856	14	103241799	0.00195101	5.10035e-13	0.000129159	52.1793
rs71603401	G	A	-0.0154721	0.136851	4	18034463	0.00279889	3.2e-08	7.56439e-05	30.558
rs71647892	C	T	-0.0629378	0.011842	16	66997756	0.00871711	5.19996e-13	0.000129033	52.1286
rs7170463	G	A	0.018911	0.311432	15	41888918	0.0020591	4.19952e-20	0.000208768	84.3475
rs7186799	C	A	-0.0220239	0.437388	16	57220016	0.00190185	5.19996e-31	0.000331873	134.102
rs7218647	A	G	0.0109209	0.559041	17	76769605	0.00192614	1.40001e-08	7.95768e-05	32.1469
rs7251640	C	T	0.0141902	0.194019	19	18614935	0.00242811	5.1e-09	8.45441e-05	34.1537
rs72647336	A	G	-0.0440494	0.056628	8	126445055	0.00442834	2.60016e-23	0.00024489	98.9455
rs7281183	A	G	-0.01272	0.737142	21	16411667	0.00218963	6.29999e-09	8.35365e-05	33.7466
rs72926946	A	C	-0.0206565	0.296376	2	203477868	0.00208041	3.10027e-23	0.000244	98.5856
rs72964564	C	A	-0.0125748	0.250244	3	123054770	0.00220598	1.2e-08	8.04348e-05	32.4935
rs7305678	G	T	-0.0166218	0.86624	12	7681181	0.00282868	4.20001e-09	8.54735e-05	34.5292
rs73151974	T	C	-0.0161895	0.144024	7	134669523	0.00273371	3.2e-09	8.68169e-05	35.0719
rs73243877	G	A	-0.0253693	0.168086	4	26047616	0.00254909	2.49977e-23	0.000245143	99.0477
rs73455693	A	G	0.0280646	0.037231	18	58027496	0.00510538	3.89996e-08	7.48013e-05	30.2176
rs74500135	C	T	0.0670758	0.009847	9	106603816	0.010029	2.29985e-11	0.000110726	44.7316
rs75152587	T	G	-0.0944291	0.012738	16	56579961	0.00849948	1.10002e-28	0.000305474	123.431
rs75479205	G	A	0.0138981	0.189496	6	7255610	0.00243644	1.2e-08	8.05461e-05	32.5385
rs75609851	A	G	0.170089	0.010454	8	19871080	0.00964674	1.39991e-69	0.000769019	310.877
rs7583067	T	C	0.0145946	0.240114	2	100796850	0.00223535	6.59933e-11	0.000105518	42.6276
rs7622114	A	C	0.0115687	0.581017	3	36960660	0.00193999	2.5e-09	8.80262e-05	35.5605
rs76247316	C	T	-0.0113866	0.479856	3	160082284	0.0019083	2.39999e-09	8.81326e-05	35.6035
rs76428106	C	T	-0.0624148	0.01297	13	28604007	0.00878921	1.20005e-12	0.000124825	50.4282
rs76602912	C	T	-0.0434476	0.023789	20	57459868	0.00626364	4.00037e-12	0.000119098	48.1145
rs7665587	C	T	0.0139886	0.42208	4	99796777	0.00193372	4.70002e-13	0.000129534	52.331
rs76962725	A	G	-0.0277897	0.037253	1	224427133	0.00508558	4.60002e-08	7.39153e-05	29.8596
rs7725218	A	G	-0.0122469	0.338422	5	1282414	0.00201433	1.2e-09	9.15021e-05	36.9649
rs77320712	T	G	-0.0127407	0.235452	3	153238877	0.0022658	1.89998e-08	7.82689e-05	31.6185
rs77605964	A	G	0.0170396	0.226924	7	106962948	0.00227819	7.50067e-14	0.000138471	55.9418
rs77767539	A	G	0.0452639	0.014299	20	44801556	0.00821382	3.59998e-08	7.51728e-05	30.3677
rs7794796	T	C	-0.016879	0.332335	7	150540196	0.00203772	1.20005e-16	0.000169828	68.6123
rs78058190	A	G	-0.0783702	0.050415	2	219699999	0.00490443	1.80011e-57	0.000631728	255.342
rs7817574	C	T	0.0331985	0.185003	8	144302570	0.00243942	3.50026e-42	0.000458294	185.209
rs7826177	C	T	0.0112399	0.635428	8	34406540	0.00197917	1.40001e-08	7.98369e-05	32.252
rs7853377	G	A	0.0152447	0.216224	9	86552205	0.0023168	4.70002e-11	0.000107175	43.2971
rs79153732	T	C	-0.0939759	0.017377	8	19662937	0.00728238	4.19952e-38	0.000412085	166.527
rs80005209	G	T	-0.144197	0.029614	8	19872339	0.00563687	2.50035e-144	0.00161738	654.386
rs8007841	C	T	-0.0128714	0.656767	14	81647878	0.0020177	1.79999e-10	0.000100734	40.6945
rs8014289	G	A	0.0151048	0.562282	14	75377352	0.00192712	4.60045e-15	0.000152064	61.4342
rs830620	T	C	0.0149538	0.415386	3	71679148	0.00193085	9.60064e-15	0.000148464	59.9796
rs880674	C	T	0.0149836	0.142056	4	2250109	0.00273775	4.39997e-08	7.41468e-05	29.9532
rs921919	A	G	-0.041665	0.669162	12	125265201	0.00206455	1.39991e-90	0.00100724	407.277
rs9327468	A	C	-0.0148994	0.755398	5	127441861	0.00221907	1.9002e-11	0.00011159	45.081
rs9347737	G	A	-0.0134784	0.428295	6	163740322	0.00194715	4.40048e-12	0.000118606	47.9155
rs9465693	A	C	-0.0121004	0.304872	6	20313120	0.00208231	6.19998e-09	8.35896e-05	33.7681
rs9604045	T	G	0.0175151	0.253572	13	113927208	0.00228914	1.99986e-14	0.00014491	58.5435
rs968050	T	C	0.0136601	0.48238	6	98574560	0.00190807	8.10028e-13	0.000126866	51.2527
rs983663	G	A	-0.0143608	0.251682	18	19678537	0.0022075	7.70016e-11	0.000104759	42.3208
rs9904004	G	A	-0.0302694	0.060744	17	17476791	0.00400552	4.10015e-14	0.000141354	57.1068
rs9933509	C	T	-0.0140121	0.413899	16	53818167	0.00191313	2.39994e-13	0.000132782	53.6433
rs998584	A	C	-0.0341901	0.482733	6	43757896	0.00190975	1.10002e-71	0.000792836	320.513
R2 was calculated using the following formula: (2×EAF×(1-EAF) × beta2)/[(2×EAF×(1-EAF) × beta2) + (2×EAF×(1-EAF) × N×SE2)], where EAF is the effect allele frequency, beta is the estimated effect on adiponectin, Ν is the sample size of the GWAS for the SNP-HDL-C association and SE is the standard error of the estimated effect.
F statistics were calculated using the following formula: R2(N-2)/(1-R2), where R2 is the proportion of variance in HDL-C explained

## Sheet: Supplementary data sheet8
SNPs used to analyze the causal relationship between serum LDL-C levels and 25 (OH) D levels
SNP	Effect_allele	Other_allele	Beta	EAF	Chr	Pos	SE	P value	R2	F statistic
rs1010759	A	G	-0.0231042	0.140367	20	34147630	0.00300476	1.50003e-14	0.000134188	59.1235
rs1016988	C	T	-0.0174377	0.190907	5	131744574	0.00265087	4.79954e-11	9.82127e-05	43.2713
rs10231941	C	T	0.0198565	0.177717	7	100532540	0.00272709	3.29989e-13	0.000120327	53.0157
rs10448340	G	T	-0.0150594	0.319765	9	139320069	0.00223737	1.69981e-11	0.000102826	45.3041
rs10832963	G	T	0.0173059	0.744224	11	18664241	0.00239616	5.10035e-13	0.00011839	52.1621
rs10910476	T	C	0.0123938	0.555163	1	234734956	0.00210193	3.69999e-09	7.89127e-05	34.7673
rs11014204	T	C	0.0137924	0.280227	10	18720845	0.00233007	3.2e-09	7.95272e-05	35.038
rs11065385	G	A	-0.0244904	0.690891	12	121423386	0.00225744	1.99986e-27	0.000267087	117.695
rs11099097	T	C	-0.0181876	0.291333	4	81167309	0.00230231	2.80027e-15	0.000141635	62.4053
rs111273322	A	G	0.0217698	0.108352	19	45814281	0.00334926	8.00018e-11	9.58911e-05	42.2483
rs111338114	G	A	-0.0287743	0.05601	7	100330492	0.00492283	5.1e-09	7.75452e-05	34.1647
rs11226108	C	G	-0.016026	0.191562	11	103870755	0.00265376	1.6e-09	8.27751e-05	36.4691
rs113177823	A	G	-0.0411737	0.054136	3	132217703	0.00466039	1e-18	0.000177144	78.0537
rs114165349	C	G	0.056229	0.023172	1	27021913	0.00695521	6.20012e-16	0.000148335	65.3579
rs115458560	C	T	-0.0503391	0.018563	1	110061974	0.0077049	6.4003e-11	9.68821e-05	42.685
rs11568318	A	C	0.0256951	0.066246	2	234665498	0.00417849	7.79992e-10	8.58289e-05	37.8146
rs11591147	T	G	-0.348456	0.017468	1	55505647	0.00793088	1e-200	0.00436278	1930.42
rs11601507	A	C	0.0322012	0.069468	11	5701074	0.00404981	1.80011e-15	0.00014349	63.2227
rs11621792	T	C	0.0191489	0.452867	14	24871926	0.00211033	1.10002e-19	0.000186859	82.3351
rs116734477	T	C	-0.0473368	0.040837	5	52095024	0.0052819	3.19963e-19	0.000182283	80.3185
rs117139027	A	G	-0.0571106	0.017594	8	29024943	0.00792993	5.90065e-13	0.000117721	51.8672
rs117733303	G	A	0.0838178	0.018422	6	160922870	0.00773844	2.39994e-27	0.000266231	117.318
rs118039278	A	G	0.0835056	0.078672	6	160985526	0.00388533	1.79887e-102	0.00104744	461.927
rs1183851	C	T	0.024377	0.395544	1	62958658	0.00213943	4.49987e-30	0.000294608	129.826
rs12078100	G	C	0.0131127	0.623087	1	16512586	0.00214876	1e-09	8.45241e-05	37.2397
rs12162782	G	T	0.0129592	0.344365	22	50853626	0.00219352	3.50002e-09	7.92223e-05	34.9037
rs12208357	T	C	0.0569843	0.070102	6	160543148	0.00409617	5.40008e-44	0.000439109	193.532
rs12246352	G	A	0.0257335	0.103895	10	124705307	0.00342791	6.00067e-14	0.000127906	56.3556
rs1229984	C	T	0.0525797	0.972799	4	100239319	0.00633356	1e-16	0.000156416	68.9189
rs12445804	A	G	0.0229888	0.074901	16	11706100	0.0040052	9.49992e-09	7.47757e-05	32.9444
rs12471768	C	T	0.0135999	0.704119	2	64928603	0.00228112	2.5e-09	8.06768e-05	35.5446
rs1250258	T	C	0.0137745	0.736649	2	216300185	0.00236771	5.99998e-09	7.68192e-05	33.8449
rs1260326	C	T	-0.0347299	0.604443	2	27730940	0.00212546	5.10035e-60	0.000605685	266.993
rs12916	C	T	0.0621175	0.400537	5	74656539	0.00212705	1.69824e-187	0.00193215	852.846
rs13020929	A	G	0.0145846	0.4567	2	44327463	0.00209518	3.40017e-12	0.000109978	48.4556
rs13076933	G	T	-0.020994	0.259454	3	12327431	0.00239027	1.59993e-18	0.000175077	77.1426
rs13107325	T	C	-0.0248331	0.074895	4	103188709	0.00396439	3.79997e-10	8.90593e-05	39.238
rs13108218	G	A	-0.0177871	0.614867	4	3443931	0.0021598	1.80011e-16	0.000153931	67.8237
rs13121616	G	A	0.0128507	0.693553	4	7212389	0.00226135	1.29999e-08	7.32985e-05	32.2936
rs1350559	G	C	0.0137824	0.401347	8	9367743	0.00213685	1.09999e-10	9.44212e-05	41.6006
rs140584594	G	A	-0.01433	0.730069	1	110232983	0.00232961	7.69999e-10	8.58811e-05	37.8376
rs143020224	G	C	-0.168952	0.118603	19	11187324	0.00320833	1e-200	0.00625536	2773.11
rs145730801	C	T	0.0359995	0.044378	14	94768196	0.00516918	3.29989e-12	0.000110081	48.5007
rs146433259	T	C	-0.0569699	0.011736	5	34713792	0.0103828	4.09996e-08	6.83347e-05	30.1065
rs146534110	T	G	0.0680211	0.013304	6	160578069	0.00910045	7.8001e-14	0.000126799	55.8675
rs150474434	A	G	-0.0347623	0.101353	2	118845121	0.00347063	1.29987e-23	0.000227672	100.323
rs1551891	A	G	-0.173628	0.088107	19	45231821	0.00366029	1e-200	0.00508165	2250.12
rs1556562	T	G	0.0190249	0.790033	1	93034023	0.00248903	2.09991e-14	0.000132598	58.4228
rs17050272	A	G	-0.0205597	0.409275	2	121306440	0.00211549	2.49977e-22	0.000214352	94.4517
rs174564	G	A	-0.0318977	0.348557	11	61588305	0.0021896	4.49987e-48	0.000481492	212.22
rs17476364	C	T	-0.0216418	0.108328	10	71094504	0.00335937	1.2e-10	9.41974e-05	41.502
rs17569873	T	C	0.0171196	0.201299	20	62896110	0.00260335	4.79954e-11	9.81495e-05	43.2434
rs1801689	C	A	0.061862	0.030551	17	64210580	0.00605788	1.80011e-24	0.000236653	104.281
rs183130	T	C	-0.0329541	0.323808	16	56991363	0.00223034	2.09991e-49	0.000495302	218.311
rs1883711	C	G	0.10277	0.031412	20	39179822	0.0060919	7.50067e-64	0.000645588	284.594
rs2043085	C	T	-0.017018	0.612225	15	58680954	0.00214177	1.9002e-15	0.000143291	63.1349
rs2066714	C	T	0.0210151	0.128775	9	107586753	0.00310964	1.39991e-11	0.000103659	45.671
rs2068888	A	G	-0.0192081	0.450695	10	94839642	0.00209421	4.60045e-20	0.000190921	84.1253
rs2073547	G	A	0.0355498	0.184007	7	44582331	0.00267287	2.29985e-40	0.000401378	176.895
rs2160994	C	T	0.0182581	0.647494	12	50650057	0.00218417	6.29941e-17	0.000158591	69.8773
rs2238162	T	C	-0.0165008	0.522955	13	32959199	0.00208847	2.80027e-15	0.000141677	62.424
rs2250802	A	G	-0.0181939	0.72434	10	113921354	0.00233224	6.09958e-15	0.000138119	60.856
rs2256814	A	G	0.0152618	0.197877	20	62373983	0.00262512	6.1e-09	7.67165e-05	33.7996
rs2287622	G	A	-0.0211572	0.602794	2	169830328	0.00212931	2.90001e-23	0.000224053	98.7272
rs2391825	A	G	-0.0129848	0.279219	13	111035483	0.00233356	2.59998e-08	7.02766e-05	30.9621
rs2519093	T	C	0.0557289	0.18451	9	136141870	0.0026865	1.39991e-95	0.000975825	430.314
rs2611867	G	A	-0.0265838	0.513941	17	45664861	0.00209023	4.70002e-37	0.000367025	161.75
rs2618566	T	G	-0.0249198	0.659861	20	17844684	0.00219993	9.60064e-30	0.000291175	128.313
rs2642438	G	A	0.0253218	0.702657	1	220970028	0.00227308	8.00018e-29	0.000281609	124.096
rs2737265	G	A	-0.0202743	0.28046	8	116667634	0.002322	2.49977e-18	0.000173022	76.2369
rs2738447	C	A	0.0422734	0.592612	19	11227480	0.00211024	2.90001e-89	0.000910089	401.3
rs2740488	C	A	-0.0252452	0.265466	9	107661742	0.00236503	1.29987e-26	0.000258572	113.942
rs2745353	T	C	0.0126963	0.5181	6	127452935	0.00208336	1.09999e-09	8.42942e-05	37.1384
rs2820226	A	G	-0.012864	0.451903	6	35045281	0.00209731	8.60003e-10	8.53883e-05	37.6205
rs28406917	T	C	0.0119057	0.427624	7	21449451	0.00211433	1.79999e-08	7.19684e-05	31.7075
rs28590710	A	G	-0.017618	0.196791	5	71932487	0.00274759	1.40001e-10	9.33206e-05	41.1157
rs28601761	G	C	-0.0620105	0.418688	8	126500031	0.00213624	2.89734e-185	0.00190901	842.613
rs28615248	C	T	0.0184347	0.196095	8	55451193	0.00263568	2.70023e-12	0.000111032	48.9198
rs28631087	C	T	-0.0161901	0.21274	1	235109214	0.0025459	2e-10	9.17879e-05	40.4403
rs28814720	G	A	0.0121747	0.519766	8	141988687	0.00215073	1.5e-08	7.27314e-05	32.0437
rs3104412	G	A	-0.0189061	0.451531	6	32585967	0.00209423	1.80011e-19	0.000184962	81.4992
rs3127580	T	C	0.0357031	0.155131	6	160710851	0.00287572	2.19989e-35	0.000349764	154.14
rs34042070	G	C	0.0485227	0.187927	16	72101525	0.00268011	2.90001e-73	0.000743482	327.78
rs34265667	A	G	-0.0320529	0.033987	8	41542093	0.00575731	2.59998e-08	7.03515e-05	30.9951
rs34568880	T	C	0.0560827	0.013313	6	31514448	0.00908804	6.80002e-10	8.64348e-05	38.0816
rs35511051	A	C	-0.0217862	0.209985	19	58665817	0.00254546	1.10002e-17	0.000166252	73.2535
rs35882350	G	A	0.0139684	0.261067	12	623129	0.00237417	4e-09	7.85677e-05	34.6153
rs35919498	T	C	0.0458482	0.116694	6	32676444	0.00327006	1.20005e-44	0.000446014	196.576
rs35919498	T	C	0.0458482	0.116694	6	32676444	0.00327006	1.20005e-44	0.000446014	196.576
rs3732359	A	G	-0.0173556	0.78012	3	119536429	0.00252038	5.70033e-12	0.000107624	47.4182
rs375972689	G	T	0.168281	0.01069	19	45360488	0.0101662	1.50003e-61	0.000621572	274
rs3780181	G	A	-0.0278983	0.067627	9	2640759	0.00418323	2.60016e-11	0.000100948	44.4764
rs3822855	T	G	0.0178418	0.40166	6	116316882	0.00212447	4.49987e-17	0.000160072	70.53
rs3823376	T	C	0.0172774	0.502179	6	29944184	0.0020812	1e-16	0.000156412	68.9171
rs4148826	C	T	-0.0157917	0.18045	7	87074419	0.0027233	6.69993e-09	7.63207e-05	33.6252
rs4263041	G	A	-0.0699797	0.283209	19	45438643	0.00251019	4.89779e-171	0.00176106	777.193
rs4307732	A	G	0.0448315	0.105876	11	126244955	0.0033985	9.79941e-40	0.000394847	174.016
rs438568	G	A	0.0124777	0.609246	20	12958687	0.00213986	5.49997e-09	7.71745e-05	34.0014
rs440677	A	G	-0.0159238	0.623063	19	11285390	0.00215434	1.50003e-13	0.000123999	54.634
rs4666384	G	A	-0.016633	0.678914	2	20575012	0.00224003	1.10002e-13	0.000125138	55.1355
rs472495	T	G	0.0425743	0.648959	1	55521313	0.00218093	7.29962e-85	0.000864261	381.074
rs4738684	G	A	-0.0315439	0.664652	8	59393273	0.00220937	2.99985e-46	0.000462489	203.841
rs4782568	G	C	-0.0165059	0.450902	16	83980529	0.00210805	4.90004e-15	0.000139144	61.3076
rs4930163	A	G	0.0174597	0.159456	11	65591348	0.00285203	9.20005e-10	8.50623e-05	37.4769
rs4954192	T	C	0.0146629	0.373474	2	135632981	0.00213654	6.70039e-12	0.000106901	47.0994
rs4970834	T	C	-0.105303	0.186642	1	109814880	0.00268179	1e-200	0.00348757	1541.81
rs5112	G	C	0.0277824	0.533387	19	45430280	0.00222587	9.3994e-36	0.000353505	155.789
rs516316	C	G	0.0296183	0.507935	19	49206145	0.00206761	1.50003e-46	0.000465575	205.202
rs556107	T	C	0.0351712	0.523338	1	234853059	0.00208846	1.20005e-63	0.000643356	283.609
rs55637835	T	C	-0.0187129	0.120881	1	55466303	0.00324835	8.40001e-09	7.53239e-05	33.186
rs55714927	T	C	-0.0264314	0.190364	17	7080316	0.00265551	2.39994e-23	0.000224831	99.0701
rs55831924	T	C	0.0156761	0.361448	8	145031968	0.0021829	6.89922e-13	0.000117049	51.5711
rs56130071	C	G	0.0331798	0.216984	7	21598753	0.00253796	4.70002e-39	0.000387809	170.913
rs56236159	G	T	0.0177139	0.13149	2	3636478	0.00307979	8.79995e-09	7.50866e-05	33.0814
rs597808	G	A	0.0271066	0.515915	12	111973358	0.00209151	2.09991e-38	0.00038113	167.969
rs6031587	T	C	-0.0256479	0.071963	20	43038249	0.00413761	5.69994e-10	8.72118e-05	38.424
rs60612724	G	A	0.0323852	0.038647	7	98874892	0.00541912	2.30001e-09	8.10605e-05	35.7136
rs6074012	C	T	0.0116537	0.523914	20	44700166	0.00208962	2.39999e-08	7.05945e-05	31.1022
rs61003864	C	T	0.0155966	0.187128	7	36189798	0.00267616	5.60003e-09	7.70923e-05	33.9652
rs61754230	T	C	0.0430117	0.019784	12	72179446	0.00748441	9.09997e-09	7.49608e-05	33.026
rs61988556	C	T	-0.0224158	0.086142	14	73439258	0.00372109	1.7e-09	8.23647e-05	36.2883
rs62033400	G	A	-0.0144167	0.394662	16	53811788	0.00213447	1.39991e-11	0.000103542	45.6194
rs6475606	T	C	-0.0202689	0.48447	9	22081850	0.00208367	2.29985e-22	0.000214742	94.6238
rs6495122	C	A	0.0143852	0.591279	15	75125645	0.00211976	1.20005e-11	0.000104525	46.0528
rs6544713	C	T	-0.0537152	0.676864	2	44073881	0.00222274	5.00035e-129	0.00132389	584.003
rs6560499	A	G	-0.0122028	0.576007	9	78730766	0.00212189	8.9e-09	7.50671e-05	33.0728
rs6602912	G	T	0.0221997	0.284854	13	114546549	0.00231001	7.19946e-22	0.000209597	92.3559
rs6667939	T	C	0.0153061	0.71867	1	198994619	0.00232969	5.00035e-11	9.79713e-05	43.1649
rs6680227	A	G	-0.0746581	0.035237	1	109798914	0.00563322	4.30031e-40	0.000398544	175.646
rs6709904	G	A	-0.043441	0.112585	2	44080324	0.00329601	1.10002e-39	0.000394149	173.708
rs6732741	A	T	-0.0280985	0.119324	2	21094034	0.00322423	2.90001e-18	0.000172365	75.9473
rs6874202	C	T	0.032331	0.634269	5	156391628	0.00216292	1.59993e-50	0.000506928	223.437
rs7108486	C	T	-0.0386029	0.023721	11	5677158	0.00692024	2.39999e-08	7.06278e-05	31.1168
rs71311871	G	A	-0.0283073	0.083052	3	58420613	0.00378458	7.50067e-14	0.000126974	55.9448
rs7202323	G	T	-0.0255365	0.229741	16	72217113	0.00247732	6.4998e-25	0.000241136	106.257
rs7241918	T	G	0.0157471	0.82411	18	47160953	0.00274939	1e-08	7.44569e-05	32.804
rs72631343	G	C	-0.0292893	0.128894	17	67191270	0.00311032	4.60045e-21	0.000201247	88.676
rs72911393	T	C	-0.0182619	0.147618	17	76391005	0.00294119	5.30005e-10	8.75017e-05	38.5517
rs7562734	C	G	-0.0201126	0.322299	2	63047973	0.00222879	1.80011e-19	0.00018481	81.4322
rs7569317	C	T	0.017881	0.530638	2	203527979	0.00208232	8.9002e-18	0.00016735	73.7372
rs76468627	T	C	-0.0217346	0.07587	10	116033892	0.00394926	3.69999e-08	6.87465e-05	30.2879
rs7707394	A	G	0.040448	0.357329	5	74472939	0.00217281	2.39994e-77	0.000785992	346.536
rs7734476	A	G	0.0187595	0.550077	5	122848876	0.00209401	3.29989e-19	0.000182144	80.257
rs7746081	A	G	-0.0234725	0.304113	6	16126934	0.00226701	4.00037e-25	0.000243285	107.204
rs77542162	G	A	0.128484	0.022495	17	67081278	0.0070401	2.09991e-74	0.000755476	333.072
rs7776054	G	A	-0.0162316	0.261313	6	135418916	0.00237493	8.19974e-12	0.000106019	46.711
rs77960347	G	A	0.0706209	0.013351	18	47109955	0.00908667	7.70016e-15	0.00013709	60.4025
rs78508096	A	G	0.0176869	0.226194	12	9074706	0.00249323	1.29987e-12	0.000114219	50.3242
rs79220007	C	T	-0.057338	0.076135	6	26098474	0.00392142	1.99986e-48	0.000485061	213.794
rs79828839	T	C	0.0144987	0.198784	10	52352431	0.00261498	2.90001e-08	6.9775e-05	30.7411
rs8107974	T	A	-0.105058	0.075765	19	19388500	0.00391919	2.69774e-158	0.00162842	718.561
rs869412	C	T	-0.0142314	0.225684	7	1074134	0.00250093	1.29999e-08	7.34969e-05	32.381
rs880315	C	T	-0.0152225	0.34024	1	10796866	0.00220678	5.30029e-12	0.000107998	47.583
rs9289196	C	T	0.0173702	0.173786	3	122268506	0.00275673	2.99999e-10	9.01137e-05	39.7026
rs934197	A	G	0.0832348	0.33544	2	21267461	0.00220298	1e-200	0.00322993	1427.54
rs9471968	G	A	-0.0116148	0.545696	6	42905235	0.00209345	2.90001e-08	6.98677e-05	30.782
rs9496567	A	G	-0.0174316	0.243458	6	100602753	0.00243272	7.8001e-13	0.000116533	51.3438
rs960596	T	C	0.0135068	0.33932	22	41393520	0.00221758	1.09999e-09	8.42012e-05	37.0975
rs964184	C	G	-0.0575823	0.866409	11	116648917	0.00306356	8.19974e-79	0.000801283	353.283
rs9832727	G	C	-0.0147604	0.339636	3	142649110	0.00220388	2.09991e-11	0.000101809	44.8558
rs9834932	G	A	-0.0322172	0.08883	3	32535382	0.00366408	1.50003e-18	0.00017546	77.3114
rs9884390	C	T	0.0251489	0.234121	4	69373407	0.00249163	5.90065e-24	0.000231195	101.875
rs9894946	G	A	-0.0173333	0.841112	17	7571080	0.00290132	2.30001e-09	8.10112e-05	35.6919
rs990619	G	C	-0.0118015	0.523638	4	156507678	0.00208525	1.5e-08	7.27002e-05	32.0299
rs9929977	A	T	0.0167269	0.369846	16	71639053	0.00216129	1e-14	0.000135942	59.8967
rs9987289	G	A	0.0453824	0.908808	8	9183358	0.00362169	5.10035e-36	0.000356292	157.018
R2 was calculated using the following formula: (2×EAF×(1-EAF) × beta2)/[(2×EAF×(1-EAF) × beta2) + (2×EAF×(1-EAF) × N×SE2)], where EAF is the effect allele frequency, beta is the estimated effect on adiponectin, Ν is the sample size of the GWAS for the SNP-LDL-C association and SE is the standard error of the estimated effect.
F statistics were calculated using the following formula: R2(N-2)/(1-R2), where R2 is the proportion of variance in LDL-C explained
